# Supplementary material for: Comprehensive determination of transcription start sites derived from all RNA polymerases using ReCappable-seq
Source: Genome Res. 2022 Jan;32(1):162–74. doi: 10.1101/gr.275784.121 (PMC8744680; doi:10.1101/gr.275784.121)
Supplement: Supplemental Material [file supp_gr.275784.121_Supplemental_Data1.txt]

# chr	TSS	strand	TPM	Ratio_Control	Ratio_CIP	Ratio_CAGE	feature	source	geneType	gene
chr1	629563	-	24.4865718799	0.27	28.18	1550.0	I	NA	NA	NA
chr1	629570	-	27.6619273302	0.3	25.38	1751.0	I	NA	NA	NA
chr1	629640	+	1.16903633491	0.09	14.8	0.11	I	gencode	unprocessed_pseudogene	ENSG00000225630.1;MTND2P28
chr1	630825	-	3.23854660348	0.07	51.25	68.33	I	NA	NA	NA
chr1	630887	-	1.42180094787	6.0	30.0	90.0	II	NA	NA	NA
chr1	959256	-	3.55450236967	112.5	0.56	0.35	IV	gencode	protein_coding	ENSG00000188976.10;NOC2L
chr1	959258	-	1.35860979463	86.0	0.36	1.0	IV	gencode	protein_coding	ENSG00000188976.10;NOC2L
chr1	959268	-	1.50078988942	95.0	0.35	0.38	IV	gencode	protein_coding	ENSG00000188976.10;NOC2L
chr1	966504	+	5.16587677725	327.0	0.97	23.36	IV	gencode	protein_coding	ENSG00000187583.10;PLEKHN1
chr1	966978	-	1.4691943128	93.0	1.26	15.5	IV	NA	NA	NA
chr1	1000178	-	1.13744075829	72.0	0.48	1.16	IV	gencode	protein_coding	ENSG00000188290.10;HES4
chr1	1231972	-	3.31753554502	42.0	0.61	3.13	IV	gencode	protein_coding	ENSG00000078808.16;SDF4
chr1	1231981	-	1.59557661927	11.22	0.94	0.66	IV	gencode	protein_coding	ENSG00000078808.16;SDF4
chr1	1273833	-	1.65876777251	105.0	0.5	0.29	IV	gencode	protein_coding	ENSG00000160087.20;UBE2J2
chr1	1308597	+	1.13744075829	36.0	0.41	8.0	IV	gencode	protein_coding	ENSG00000169972.11;PUSL1
chr1	1324653	-	1.16903633491	74.0	0.23	0.83	IV	gencode	protein_coding	ENSG00000127054.18;CPSF3L
chr1	1375171	-	4.15481832543	131.5	0.57	0.84	IV	gencode	protein_coding	ENSG00000175756.13;AURKAIP1
chr1	1375177	-	3.98104265403	252.0	0.6	1.34	IV	gencode	protein_coding	ENSG00000175756.13;AURKAIP1
chr1	1375178	-	2.33807266983	148.0	1.04	14.8	IV	gencode	protein_coding	ENSG00000175756.13;AURKAIP1
chr1	1375180	-	8.97314375987	142.0	0.88	1.75	IV	gencode	protein_coding	ENSG00000175756.13;AURKAIP1
chr1	1375182	-	10.7582938389	227.0	0.57	0.48	IV	gencode	protein_coding	ENSG00000175756.13;AURKAIP1
chr1	1375209	-	4.31279620853	91.0	0.42	19.5	IV	gencode	protein_coding	ENSG00000175756.13;AURKAIP1
chr1	1375210	-	1.91153238547	121.0	0.61	0.35	IV	gencode	protein_coding	ENSG00000175756.13;AURKAIP1
chr1	1407247	-	15.7345971564	124.5	0.7	0.38	IV	gencode	protein_coding	ENSG00000242485.5;MRPL20
chr1	1407250	-	5.84518167457	92.5	0.61	0.63	IV	gencode	protein_coding	ENSG00000242485.5;MRPL20
chr1	1407253	-	1.12164296998	35.5	0.47	0.82	IV	gencode	protein_coding	ENSG00000242485.5;MRPL20
chr1	1407287	-	1.07424960506	68.0	0.83	0.54	IV	gencode	protein_coding	ENSG00000242485.5;MRPL20
chr1	1407292	-	8.97314375987	71.0	0.6	14.2	IV	gencode	protein_coding	ENSG00000242485.5;MRPL20
chr1	1407293	-	9.30489731438	84.14	0.52	2.52	IV	gencode	protein_coding	ENSG00000242485.5;MRPL20
chr1	1407373	+	4.15481832543	65.75	0.93	11.43	IV	NA	NA	NA
chr1	1512162	+	2.38546603476	151.0	0.67	0.51	IV	gencode	protein_coding	ENSG00000197785.13;ATAD3A
chr1	1574843	-	1.78515007899	113.0	0.34	0.21	IV	gencode	protein_coding	ENSG00000160075.11;SSU72
chr1	1574861	-	6.95102685624	220.0	0.63	1.95	IV	gencode	protein_coding	ENSG00000160075.11;SSU72
chr1	1574863	-	34.0600315956	539.0	0.62	2.2	IV	gencode	protein_coding	ENSG00000160075.11;SSU72
chr1	1658971	-	1.75355450237	111.0	0.72	1.44	IV	gencode	protein_coding	ENSG00000248333.8;CDK11B
chr1	1658972	-	2.4644549763	156.0	0.74	0.7	IV	gencode	protein_coding	ENSG00000248333.8;CDK11B
chr1	1659209	-	1.34281200632	85.0	1.23	6.07	IV	gencode	protein_coding	ENSG00000248333.8;CDK11B
chr1	1724326	-	1.72195892575	109.0	1.28	109.0	IV	gencode	protein_coding	ENSG00000008128.22;CDK11A
chr1	1724327	-	2.9541864139	93.5	0.67	2.23	IV	gencode	protein_coding	ENSG00000008128.22;CDK11A
chr1	1724331	-	1.67456556082	53.0	0.51	9.64	IV	gencode	protein_coding	ENSG00000008128.22;CDK11A
chr1	1724334	-	2.60663507109	165.0	1.62	2.46	IV	gencode	protein_coding	ENSG00000008128.22;CDK11A
chr1	1746097	-	1.02685624013	65.0	0.6	2.03	IV	gencode	protein_coding	ENSG00000215790.6;SLC35E2
chr1	1891064	-	1.94312796209	123.0	0.41	30.75	IV	gencode	protein_coding	ENSG00000078369.17;GNB1
chr1	1891065	-	1.35860979463	86.0	0.35	0.32	IV	gencode	protein_coding	ENSG00000078369.17;GNB1
chr1	1891070	-	8.40442338073	133.0	0.73	0.75	IV	gencode	protein_coding	ENSG00000078369.17;GNB1
chr1	1891105	-	1.20063191153	76.0	0.39	0.42	IV	gencode	protein_coding	ENSG00000078369.17;GNB1
chr1	1891106	-	1.10584518167	70.0	0.62	0.91	IV	gencode	protein_coding	ENSG00000078369.17;GNB1
chr1	2194772	-	1.87993680885	119.0	2.13	0.15	IV	gencode	protein_coding	ENSG00000162585.16;FAAP20
chr1	2391828	+	3.30173775671	104.5	1.44	7.46	IV	gencode	protein_coding	ENSG00000157916.18;RER1
chr1	2391829	+	5.70300157978	180.5	1.27	7.22	IV	gencode	protein_coding	ENSG00000157916.18;RER1
chr1	2413811	-	1.07424960506	68.0	0.81	2.72	IV	gencode	protein_coding	ENSG00000157911.9;PEX10
chr1	2413827	-	1.84834123223	19.5	0.63	9.0	IV	gencode	protein_coding	ENSG00000157911.9;PEX10
chr1	2526596	-	7.97788309637	505.0	0.17	2.19	IV	gencode	protein_coding	ENSG00000157881.13;PANK4
chr1	2526600	-	1.70616113744	108.0	0.27	0.72	IV	gencode	protein_coding	ENSG00000157881.13;PANK4
chr1	2526612	-	1.6429699842	104.0	1.79	2.97	IV	gencode	protein_coding	ENSG00000157881.13;PANK4
chr1	3570648	-	17.551342812	123.44	6.17	1111.0	II	NA	NA	NA
chr1	3650103	-	1.32701421801	28.0	1.22	0.61	IV	gencode	protein_coding	ENSG00000116213.15;WRAP73
chr1	3857211	-	5.10268562401	161.5	0.24	1.31	IV	gencode	protein_coding	ENSG00000116198.12;CEP104
chr1	3900293	-	1.53238546603	97.0	0.34	1.94	IV	gencode	protein_coding	ENSG00000198912.10;C1orf174
chr1	3900301	-	1.20063191153	76.0	0.39	2.37	IV	gencode	protein_coding	ENSG00000198912.10;C1orf174
chr1	6026305	+	1.40600315956	89.0	0.82	12.71	IV	gencode	protein_coding	ENSG00000069424.14;KCNAB2
chr1	6026334	+	1.07424960506	13.6	0.73	1.94	IV	gencode	protein_coding	ENSG00000069424.14;KCNAB2
chr1	6026336	+	1.24802527646	79.0	0.84	2.82	IV	gencode	protein_coding	ENSG00000069424.14;KCNAB2
chr1	6026373	+	2.68562401264	85.0	0.66	9.44	IV	gencode	protein_coding	ENSG00000069424.14;KCNAB2
chr1	6199582	-	2.93838862559	93.0	0.51	0.1	IV	gencode	protein_coding	ENSG00000116251.9;RPL22
chr1	6199588	-	2.16429699842	34.25	0.78	0.22	IV	gencode	protein_coding	ENSG00000116251.9;RPL22
chr1	6199593	-	10.2685624013	7.83	0.64	0.19	IV	gencode	protein_coding	ENSG00000116251.9;RPL22
chr1	6199594	-	10.7109004739	4.37	0.49	0.13	IV	gencode	protein_coding	ENSG00000116251.9;RPL22
chr1	6199595	-	2.06951026856	6.55	0.43	0.06	IV	gencode	protein_coding	ENSG00000116251.9;RPL22
chr1	6199611	-	4.07582938389	258.0	0.82	0.44	IV	gencode	protein_coding	ENSG00000116251.9;RPL22
chr1	6199624	-	1.26382306477	40.0	0.65	0.67	IV	gencode	protein_coding	ENSG00000116251.9;RPL22
chr1	6393377	-	7.61453396524	120.5	0.38	1.93	IV	gencode	protein_coding	ENSG00000097021.19;ACOT7
chr1	6419919	-	1.20063191153	76.0	1.95	0.97	IV	gencode	protein_coding	ENSG00000069812.11;HES2
chr1	6554513	-	9.05213270142	191.0	0.76	1.0	IV	gencode	protein_coding	ENSG00000162408.10;NOL9
chr1	6554536	-	1.62717219589	34.33	1.87	0.46	IV	gencode	protein_coding	ENSG00000162408.10;NOL9
chr1	6701801	-	1.39020537125	44.0	0.39	2.84	IV	gencode	protein_coding	ENSG00000007923.15;DNAJC11
chr1	6701803	-	1.61137440758	102.0	0.22	9.27	IV	gencode	protein_coding	ENSG00000007923.15;DNAJC11
chr1	6701804	-	9.16271721959	72.5	0.24	2.96	IV	gencode	protein_coding	ENSG00000007923.15;DNAJC11
chr1	6701806	-	7.12480252765	50.11	0.25	1.57	IV	gencode	protein_coding	ENSG00000007923.15;DNAJC11
chr1	6701813	-	2.70142180095	171.0	0.27	2.67	IV	gencode	protein_coding	ENSG00000007923.15;DNAJC11
chr1	6701814	-	7.58293838863	68.57	0.3	1.13	IV	gencode	protein_coding	ENSG00000007923.15;DNAJC11
chr1	6701816	-	9.81042654028	103.5	0.34	51.75	IV	gencode	protein_coding	ENSG00000007923.15;DNAJC11
chr1	6701822	-	1.51658767773	96.0	0.28	0.29	IV	gencode	protein_coding	ENSG00000007923.15;DNAJC11
chr1	6785527	+	2.10110584518	133.0	0.59	9.5	IV	gencode	protein_coding	ENSG00000171735.18;CAMTA1
chr1	7771305	+	3.61769352291	114.5	0.35	1.65	IV	gencode	protein_coding	ENSG00000049245.12;VAMP3
chr1	7771326	+	1.09004739336	69.0	0.53	34.5	IV	gencode	protein_coding	ENSG00000049245.12;VAMP3
chr1	7771332	+	1.34281200632	85.0	0.48	0.36	IV	gencode	protein_coding	ENSG00000049245.12;VAMP3
chr1	7954120	-	1.94312796209	123.0	0.5	20.5	IV	NA	NA	NA
chr1	7961663	+	5.45023696682	345.0	0.14	0.35	IV	gencode	protein_coding	ENSG00000116288.12;PARK7
chr1	7961665	+	9.13112164297	578.0	0.16	1.3	IV	gencode	protein_coding	ENSG00000116288.12;PARK7
chr1	7961668	+	1.18483412322	75.0	0.1	0.42	IV	gencode	protein_coding	ENSG00000116288.12;PARK7
chr1	7961676	+	2.54344391785	161.0	0.7	0.16	IV	gencode	protein_coding	ENSG00000116288.12;PARK7
chr1	7961680	+	5.05529225908	40.0	0.42	0.74	IV	gencode	protein_coding	ENSG00000116288.12;PARK7
chr1	7961681	+	3.38072669826	35.67	0.97	7.38	IV	gencode	protein_coding	ENSG00000116288.12;PARK7
chr1	7961701	+	12.7172195893	268.33	0.43	1.15	IV	gencode	protein_coding	ENSG00000116288.12;PARK7
chr1	7961711	+	6.05055292259	127.67	0.35	0.18	IV	gencode	protein_coding	ENSG00000116288.12;PARK7
chr1	7961713	+	4.45497630332	282.0	0.5	0.28	IV	gencode	protein_coding	ENSG00000116288.12;PARK7
chr1	7961716	+	1.61137440758	14.57	0.21	0.18	IV	gencode	protein_coding	ENSG00000116288.12;PARK7
chr1	7961719	+	9.27330173776	36.69	0.37	0.27	IV	gencode	protein_coding	ENSG00000116288.12;PARK7
chr1	7982976	-	1.09004739336	69.0	34.5	69.0	II	gencode	misc_RNA	ENSG00000200344.1;Y_RNA
chr1	8026309	-	3.9336492891	31.13	2.06	0.18	IV	gencode	protein_coding	ENSG00000116285.12;ERRFI1
chr1	8328067	+	9.14691943128	44.54	96.5	579.0	II	gencode	misc_RNA	ENSG00000252254.1;Y_RNA
chr1	8750414	+	1.51658767773	48.0	0.38	96.0	IV	gencode	processed_pseudogene	ENSG00000234619.1;RPL7P11
chr1	8878644	-	2.06951026856	11.91	0.31	0.43	IV	gencode	protein_coding	ENSG00000074800.13;ENO1
chr1	8878658	-	1.95892575039	41.33	0.4	10.33	IV	gencode	protein_coding	ENSG00000074800.13;ENO1
chr1	8878659	-	7.74091627172	122.5	0.88	7.0	IV	gencode	protein_coding	ENSG00000074800.13;ENO1
chr1	8878660	-	5.97156398104	63.0	0.47	54.0	IV	gencode	protein_coding	ENSG00000074800.13;ENO1
chr1	8878661	-	3.98104265403	126.0	0.64	3.32	IV	gencode	protein_coding	ENSG00000074800.13;ENO1
chr1	8878662	-	2.32227488152	147.0	0.75	0.69	IV	gencode	protein_coding	ENSG00000074800.13;ENO1
chr1	8878682	-	5.93996840442	62.67	0.57	3.36	IV	gencode	protein_coding	ENSG00000074800.13;ENO1
chr1	8878683	-	105.355450237	61.18	0.62	0.97	IV	gencode	protein_coding	ENSG00000074800.13;ENO1
chr1	8878685	-	9.47867298578	60.0	0.48	0.29	IV	gencode	protein_coding	ENSG00000074800.13;ENO1
chr1	8878686	-	155.387045814	23.93	0.55	0.19	IV	gencode	protein_coding	ENSG00000074800.13;ENO1
chr1	8878687	-	3.63349131122	13.53	0.93	0.08	IV	gencode	protein_coding	ENSG00000074800.13;ENO1
chr1	8878688	-	15.1500789889	22.83	0.51	1.62	IV	gencode	protein_coding	ENSG00000074800.13;ENO1
chr1	8878689	-	35.560821485	33.1	0.7	0.41	IV	gencode	protein_coding	ENSG00000074800.13;ENO1
chr1	8878690	-	11.0426540284	41.12	0.64	0.03	IV	gencode	protein_coding	ENSG00000074800.13;ENO1
chr1	8878692	-	12.1484992101	15.69	1.2	0.18	IV	gencode	protein_coding	ENSG00000074800.13;ENO1
chr1	8878709	-	5.60821484992	59.17	0.55	1.12	IV	gencode	protein_coding	ENSG00000074800.13;ENO1
chr1	8878712	-	23.5387045814	46.56	0.63	0.21	IV	gencode	protein_coding	ENSG00000074800.13;ENO1
chr1	8878720	-	1.95892575039	31.0	0.36	0.13	IV	gencode	protein_coding	ENSG00000074800.13;ENO1
chr1	9292896	+	2.57503949447	40.75	0.81	0.83	IV	gencode	protein_coding	ENSG00000171621.13;SPSB1
chr1	9535270	-	1.92733017378	2.07	0.54	122.0	IV	NA	NA	NA
chr1	9823960	-	3.52290679305	74.33	1.03	0.2	IV	gencode	protein_coding	ENSG00000171603.16;CLSTN1
chr1	9823965	-	1.40600315956	44.5	0.51	0.11	IV	gencode	protein_coding	ENSG00000171603.16;CLSTN1
chr1	9825976	+	1.32701421801	84.0	0.61	84.0	IV	NA	NA	NA
chr1	9943327	-	1.42180094787	90.0	0.87	0.85	IV	gencode	protein_coding	ENSG00000162441.11;LZIC
chr1	9943359	-	7.18799368088	455.0	1.11	4.21	IV	gencode	protein_coding	ENSG00000162441.11;LZIC
chr1	9943475	+	2.81200631912	178.0	1.11	2.02	IV	gencode	protein_coding	ENSG00000173614.13;NMNAT1
chr1	9943476	+	1.09004739336	69.0	0.37	34.5	IV	gencode	protein_coding	ENSG00000173614.13;NMNAT1
chr1	9943488	+	2.41706161137	153.0	0.44	10.2	IV	gencode	protein_coding	ENSG00000173614.13;NMNAT1
chr1	10032955	+	1.29541864139	82.0	0.35	1.55	IV	gencode	protein_coding	ENSG00000130939.18;UBE4B
chr1	10032965	+	7.78830963665	164.33	0.68	2.46	IV	gencode	protein_coding	ENSG00000130939.18;UBE4B
chr1	10033159	+	2.30647709321	73.0	0.42	4.42	IV	gencode	protein_coding	ENSG00000130939.18;UBE4B
chr1	10033161	+	6.25592417062	396.0	0.62	9.0	IV	gencode	protein_coding	ENSG00000130939.18;UBE4B
chr1	10210570	+	1.59557661927	33.67	0.66	0.18	IV	NA	NA	NA
chr1	10399011	+	1.16903633491	74.0	0.76	74.0	IV	gencode	protein_coding	ENSG00000142657.20;PGD
chr1	10399022	+	6.41390205371	58.0	0.43	1.74	IV	gencode	protein_coding	ENSG00000142657.20;PGD
chr1	10399034	+	22.4328593997	284.0	0.42	1.99	IV	gencode	protein_coding	ENSG00000142657.20;PGD
chr1	10399035	+	1.16903633491	74.0	0.27	1.3	IV	gencode	protein_coding	ENSG00000142657.20;PGD
chr1	10399036	+	1.02685624013	65.0	0.44	2.41	IV	gencode	protein_coding	ENSG00000142657.20;PGD
chr1	10399038	+	1.13744075829	36.0	0.27	1.76	IV	gencode	protein_coding	ENSG00000142657.20;PGD
chr1	10399043	+	9.14691943128	579.0	0.42	16.54	IV	gencode	protein_coding	ENSG00000142657.20;PGD
chr1	10399044	+	1.62717219589	103.0	0.43	0.54	IV	gencode	protein_coding	ENSG00000142657.20;PGD
chr1	10399051	+	1.13744075829	24.0	0.33	0.37	IV	gencode	protein_coding	ENSG00000142657.20;PGD
chr1	10399058	+	4.21800947867	133.5	0.26	4.77	IV	gencode	protein_coding	ENSG00000142657.20;PGD
chr1	10399060	+	3.85466034755	30.5	0.2	0.41	IV	gencode	protein_coding	ENSG00000142657.20;PGD
chr1	10399061	+	16.0979462875	63.69	0.21	1.0	IV	gencode	protein_coding	ENSG00000142657.20;PGD
chr1	10399064	+	4.28120063191	9.34	0.17	0.1	IV	gencode	protein_coding	ENSG00000142657.20;PGD
chr1	10399065	+	3.90205371248	49.4	0.24	0.93	IV	gencode	protein_coding	ENSG00000142657.20;PGD
chr1	10399066	+	102.116903633	146.91	0.24	2.6	IV	gencode	protein_coding	ENSG00000142657.20;PGD
chr1	10399067	+	14.2022116904	299.67	0.3	3.53	IV	gencode	protein_coding	ENSG00000142657.20;PGD
chr1	10399068	+	10.5845181675	83.75	0.29	0.92	IV	gencode	protein_coding	ENSG00000142657.20;PGD
chr1	10399069	+	1673.20695103	389.39	0.44	5.35	IV	gencode	protein_coding	ENSG00000142657.20;PGD
chr1	10399070	+	138.372827804	417.1	0.42	7.95	IV	gencode	protein_coding	ENSG00000142657.20;PGD
chr1	10399071	+	7.7093206951	97.6	0.36	9.96	IV	gencode	protein_coding	ENSG00000142657.20;PGD
chr1	10399072	+	2.06951026856	131.0	0.29	2.91	IV	gencode	protein_coding	ENSG00000142657.20;PGD
chr1	10399073	+	31.8167456556	671.33	0.67	3.63	IV	gencode	protein_coding	ENSG00000142657.20;PGD
chr1	10399074	+	1.04265402844	66.0	0.32	6.0	IV	gencode	protein_coding	ENSG00000142657.20;PGD
chr1	10399076	+	4.07582938389	8.06	0.24	2.9	IV	gencode	protein_coding	ENSG00000142657.20;PGD
chr1	10399080	+	1.35860979463	86.0	0.92	1.59	IV	gencode	protein_coding	ENSG00000142657.20;PGD
chr1	10399084	+	3.31753554502	210.0	0.53	3.56	IV	gencode	protein_coding	ENSG00000142657.20;PGD
chr1	10399087	+	3.34913112164	106.0	0.36	3.59	IV	gencode	protein_coding	ENSG00000142657.20;PGD
chr1	10399090	+	27.4091627172	91.32	0.54	4.31	IV	gencode	protein_coding	ENSG00000142657.20;PGD
chr1	10399092	+	2.21169036335	35.0	0.39	5.83	IV	gencode	protein_coding	ENSG00000142657.20;PGD
chr1	10399093	+	1.43759873618	22.75	0.36	5.06	IV	gencode	protein_coding	ENSG00000142657.20;PGD
chr1	10399094	+	1.10584518167	35.0	0.3	1.89	IV	gencode	protein_coding	ENSG00000142657.20;PGD
chr1	10399095	+	1.51658767773	96.0	0.4	2.59	IV	gencode	protein_coding	ENSG00000142657.20;PGD
chr1	10399097	+	4.96050552923	157.0	0.82	0.99	IV	gencode	protein_coding	ENSG00000142657.20;PGD
chr1	10399103	+	1.67456556082	15.14	0.87	2.65	IV	gencode	protein_coding	ENSG00000142657.20;PGD
chr1	10472526	-	2.30647709321	29.2	0.5	0.43	IV	gencode	protein_coding	ENSG00000160049.11;DFFA
chr1	10474946	+	1.34281200632	85.0	0.67	1.7	IV	gencode	protein_coding	ENSG00000142655.12;PEX14
chr1	10474961	+	2.74881516588	174.0	0.87	1.1	IV	gencode	protein_coding	ENSG00000142655.12;PEX14
chr1	11012651	+	1.56398104265	24.75	0.47	0.19	IV	gencode	protein_coding	ENSG00000120948.15;TARDBP
chr1	11012653	+	1.91153238547	15.13	0.29	0.78	IV	gencode	protein_coding	ENSG00000120948.15;TARDBP
chr1	11012654	+	26.9352290679	13.86	0.34	1.67	IV	gencode	protein_coding	ENSG00000120948.15;TARDBP
chr1	11012655	+	16.2085308057	11.53	0.49	1.46	IV	gencode	protein_coding	ENSG00000120948.15;TARDBP
chr1	11012658	+	1.10584518167	70.0	0.42	1.52	IV	gencode	protein_coding	ENSG00000120948.15;TARDBP
chr1	11012659	+	8.60979462875	21.8	0.29	0.58	IV	gencode	protein_coding	ENSG00000120948.15;TARDBP
chr1	11012663	+	1.42180094787	90.0	1.0	4.74	IV	gencode	protein_coding	ENSG00000120948.15;TARDBP
chr1	11012673	+	2.00631911532	31.75	0.27	11.55	IV	gencode	protein_coding	ENSG00000120948.15;TARDBP
chr1	11012684	+	3.66508688784	29.0	0.51	0.71	IV	gencode	protein_coding	ENSG00000120948.15;TARDBP
chr1	11479155	+	1.78515007899	56.5	0.71	37.67	IV	gencode	protein_coding	ENSG00000204624.7;PTCHD2
chr1	11908150	+	1.04265402844	3.67	0.72	66.0	IV	gencode	snRNA	ENSG00000199347.1;RNU5E-1
chr1	11908151	+	87.2511848341	1.76	0.79	230.13	IV	gencode	snRNA	ENSG00000199347.1;RNU5E-1
chr1	11908152	+	525.70300158	2.11	0.88	346.64	IV	gencode	snRNA	ENSG00000199347.1;RNU5E-1
chr1	11908153	+	19.0363349131	5.66	1.11	241.0	IV	gencode	snRNA	ENSG00000199347.1;RNU5E-1
chr1	11908154	+	5.45023696682	2.5	0.76	345.0	IV	gencode	snRNA	ENSG00000199347.1;RNU5E-1
chr1	11908198	+	1.20063191153	1.69	0.93	76.0	IV	gencode	snRNA	ENSG00000199347.1;RNU5E-1
chr1	11908202	+	1.05845181675	0.77	0.14	67.0	III	gencode	snRNA	ENSG00000199347.1;RNU5E-1
chr1	11908208	+	28.4992101106	12.36	0.5	902.0	IV	gencode	snRNA	ENSG00000199347.1;RNU5E-1
chr1	11908209	+	1.8009478673	1.25	0.22	114.0	IV	gencode	snRNA	ENSG00000199347.1;RNU5E-1
chr1	11908210	+	2.98578199052	1.72	0.61	189.0	IV	gencode	snRNA	ENSG00000199347.1;RNU5E-1
chr1	11908211	+	2.21169036335	0.65	0.38	140.0	III	gencode	snRNA	ENSG00000199347.1;RNU5E-1
chr1	11908214	+	1.26382306477	0.16	0.15	80.0	III	gencode	snRNA	ENSG00000199347.1;RNU5E-1
chr1	11908215	+	1.78515007899	0.54	0.3	113.0	III	gencode	snRNA	ENSG00000199347.1;RNU5E-1
chr1	11908216	+	1.23222748815	0.12	0.11	78.0	III	gencode	snRNA	ENSG00000199347.1;RNU5E-1
chr1	11908217	+	1.23222748815	0.34	0.21	78.0	III	gencode	snRNA	ENSG00000199347.1;RNU5E-1
chr1	11908219	+	1.26382306477	0.62	0.41	80.0	III	gencode	snRNA	ENSG00000199347.1;RNU5E-1
chr1	11908220	+	7.0458135861	2.06	0.68	446.0	IV	gencode	snRNA	ENSG00000199347.1;RNU5E-1
chr1	11908221	+	2.35387045814	0.54	0.36	149.0	III	gencode	snRNA	ENSG00000199347.1;RNU5E-1
chr1	11909925	-	2.92259083728	20.56	0.56	7.12	IV	gencode	snRNA	ENSG00000201801.1;RNU5E-4P
chr1	11909928	-	1.34281200632	12.14	0.46	3.54	IV	gencode	snRNA	ENSG00000201801.1;RNU5E-4P
chr1	11926420	-	6.42969984202	135.67	1.05	14.03	IV	gencode	protein_coding	ENSG00000116685.15;KIAA2013
chr1	11926423	-	5.13428120063	325.0	0.56	10.83	IV	gencode	protein_coding	ENSG00000116685.15;KIAA2013
chr1	11926424	-	6.16113744076	390.0	0.53	15.0	IV	gencode	protein_coding	ENSG00000116685.15;KIAA2013
chr1	11934722	+	1.86413902054	118.0	1.04	0.37	IV	gencode	protein_coding	ENSG00000083444.16;PLOD1
chr1	11934723	+	4.73933649289	150.0	0.76	4.48	IV	gencode	protein_coding	ENSG00000083444.16;PLOD1
chr1	11934724	+	1.53238546603	97.0	0.67	1.45	IV	gencode	protein_coding	ENSG00000083444.16;PLOD1
chr1	11934725	+	1.45339652449	92.0	1.11	0.57	IV	gencode	protein_coding	ENSG00000083444.16;PLOD1
chr1	11980441	+	1.35860979463	86.0	0.5	5.73	IV	gencode	protein_coding	ENSG00000116688.16;MFN2
chr1	11980444	+	13.4439178515	851.0	0.52	3.0	IV	gencode	protein_coding	ENSG00000116688.16;MFN2
chr1	11980446	+	21.7219589258	137.5	0.56	3.63	IV	gencode	protein_coding	ENSG00000116688.16;MFN2
chr1	11980447	+	9.336492891	118.2	0.48	2.74	IV	gencode	protein_coding	ENSG00000116688.16;MFN2
chr1	11980449	+	12.4802527646	263.33	0.51	3.31	IV	gencode	protein_coding	ENSG00000116688.16;MFN2
chr1	11980450	+	1.09004739336	69.0	1.77	69.0	IV	gencode	protein_coding	ENSG00000116688.16;MFN2
chr1	12617659	-	1.3112164297	83.0	0.78	41.5	IV	gencode	protein_coding	ENSG00000162496.8;DHRS3
chr1	12617660	-	1.9747235387	62.5	0.87	41.67	IV	gencode	protein_coding	ENSG00000162496.8;DHRS3
chr1	12617679	-	2.51184834123	7.57	0.95	1.49	IV	gencode	protein_coding	ENSG00000162496.8;DHRS3
chr1	12617682	-	3.61769352291	38.17	0.66	3.58	IV	gencode	protein_coding	ENSG00000162496.8;DHRS3
chr1	12617693	-	3.31753554502	16.15	0.74	3.68	IV	gencode	protein_coding	ENSG00000162496.8;DHRS3
chr1	12617938	-	3.87045813586	40.83	0.44	6.45	IV	NA	NA	NA
chr1	12618002	-	2.06951026856	131.0	0.36	11.91	IV	NA	NA	NA
chr1	12618029	-	1.04265402844	66.0	0.57	22.0	IV	NA	NA	NA
chr1	12618435	+	1.21642969984	77.0	0.75	77.0	IV	NA	NA	NA
chr1	12619046	-	3.68088467615	233.0	0.51	2.95	IV	gencode	lincRNA	ENSG00000272482.1;RP11-474O21.5
chr1	12619106	-	3.09636650869	196.0	0.53	1.03	IV	gencode	lincRNA	ENSG00000272482.1;RP11-474O21.5
chr1	12619107	-	1.76935229068	112.0	0.23	0.33	IV	gencode	lincRNA	ENSG00000272482.1;RP11-474O21.5
chr1	12619108	-	1.51658767773	96.0	0.2	0.43	IV	gencode	lincRNA	ENSG00000272482.1;RP11-474O21.5
chr1	12714031	+	1.78515007899	113.0	0.26	56.5	IV	NA	NA	NA
chr1	12848453	-	1.53238546603	97.0	1.47	97.0	IV	gencode	protein_coding	ENSG00000179172.8;HNRNPCL1
chr1	12848456	-	1.89573459716	30.0	3.08	120.0	IV	gencode	protein_coding	ENSG00000179172.8;HNRNPCL1
chr1	13061158	+	1.8009478673	19.0	2.65	114.0	IV	gencode	protein_coding	ENSG00000277058.2;HNRNPCL3
chr1	13061161	+	1.29541864139	13.67	1.67	82.0	IV	gencode	protein_coding	ENSG00000277058.2;HNRNPCL3
chr1	13116564	-	1.29541864139	20.5	1.67	82.0	IV	gencode	protein_coding	ENSG00000275774.2;HNRNPCL2
chr1	13116567	-	2.10110584518	133.0	3.91	133.0	IV	gencode	protein_coding	ENSG00000275774.2;HNRNPCL2
chr1	13165631	-	1.12164296998	10.14	1.16	71.0	IV	gencode	protein_coding	ENSG00000179412.10;HNRNPCL4
chr1	13165634	-	1.70616113744	15.43	3.38	108.0	IV	gencode	protein_coding	ENSG00000179412.10;HNRNPCL4
chr1	15152552	+	1.89573459716	60.0	0.85	5.45	IV	gencode	protein_coding	ENSG00000171729.13;TMEM51
chr1	15152622	+	1.65876777251	105.0	0.96	52.5	IV	gencode	protein_coding	ENSG00000171729.13;TMEM51
chr1	15409888	+	2.93838862559	186.0	0.27	1.36	IV	gencode	protein_coding	ENSG00000142634.12;EFHD2
chr1	15409889	+	1.50078988942	95.0	0.3	23.75	IV	gencode	protein_coding	ENSG00000142634.12;EFHD2
chr1	15409895	+	1.61137440758	17.0	0.53	0.15	IV	gencode	protein_coding	ENSG00000142634.12;EFHD2
chr1	15524214	-	1.12164296998	71.0	0.48	1.65	IV	gencode	protein_coding	ENSG00000132906.17;CASP9
chr1	15524215	-	2.79620853081	177.0	0.29	1.64	IV	gencode	protein_coding	ENSG00000132906.17;CASP9
chr1	15617458	+	2.11690363349	134.0	0.73	4.62	IV	gencode	protein_coding	ENSG00000197312.11;DDI2
chr1	15834861	-	1.42180094787	90.0	0.39	3.0	IV	gencode	antisense	ENSG00000179743.4;FLJ37453
chr1	15847824	+	1.05845181675	67.0	0.64	16.75	IV	gencode	protein_coding	ENSG00000065526.10;SPEN
chr1	16073900	-	2.7804107425	176.0	0.59	13.54	IV	NA	NA	NA
chr1	16156066	-	2.73301737757	57.67	0.41	0.76	IV	gencode	protein_coding	ENSG00000142627.12;EPHA2
chr1	16156068	-	2.32227488152	49.0	0.36	1.29	IV	gencode	protein_coding	ENSG00000142627.12;EPHA2
chr1	16156069	-	19.8736176935	104.83	0.32	0.76	IV	gencode	protein_coding	ENSG00000142627.12;EPHA2
chr1	16367235	+	1.65876777251	35.0	0.32	1.08	IV	gencode	protein_coding	ENSG00000055070.16;SZRD1
chr1	16367240	+	1.24802527646	79.0	1.07	0.35	IV	gencode	protein_coding	ENSG00000055070.16;SZRD1
chr1	16367242	+	6.41390205371	101.5	0.6	2.35	IV	gencode	protein_coding	ENSG00000055070.16;SZRD1
chr1	16367243	+	21.3586097946	225.33	0.44	3.27	IV	gencode	protein_coding	ENSG00000055070.16;SZRD1
chr1	16367244	+	1.94312796209	41.0	0.33	0.77	IV	gencode	protein_coding	ENSG00000055070.16;SZRD1
chr1	16367245	+	1.84834123223	29.25	0.46	1.0	IV	gencode	protein_coding	ENSG00000055070.16;SZRD1
chr1	16440742	+	1.48499210111	94.0	0.56	0.26	IV	gencode	protein_coding	ENSG00000157191.19;NECAP2
chr1	16440745	+	1.4691943128	93.0	0.48	0.3	IV	gencode	protein_coding	ENSG00000157191.19;NECAP2
chr1	16514212	-	2.10110584518	0.26	0.39	133.0	III	gencode	snRNA	ENSG00000206652.1;RNU1-1
chr1	16514213	-	1.21642969984	0.48	0.19	77.0	III	gencode	snRNA	ENSG00000206652.1;RNU1-1
chr1	16514214	-	1.3112164297	2.13	0.23	83.0	IV	gencode	snRNA	ENSG00000206652.1;RNU1-1
chr1	16514215	-	1.35860979463	7.17	0.16	86.0	IV	gencode	snRNA	ENSG00000206652.1;RNU1-1
chr1	16514216	-	1.78515007899	6.28	0.27	113.0	IV	gencode	snRNA	ENSG00000206652.1;RNU1-1
chr1	16514217	-	1.59557661927	1.94	0.05	101.0	IV	gencode	snRNA	ENSG00000206652.1;RNU1-1
chr1	16514283	-	1.51658767773	2.29	0.49	5.65	IV	gencode	snRNA	ENSG00000206652.1;RNU1-1
chr1	16514284	-	9.22590837283	3.92	0.74	53.09	IV	gencode	snRNA	ENSG00000206652.1;RNU1-1
chr1	16514285	-	85.1342812006	2.4	0.62	11.64	IV	gencode	snRNA	ENSG00000206652.1;RNU1-1
chr1	16520652	-	4.72353870458	99.67	74.75	299.0	II	tRNAscan	tRNAscan	tRNA-Asn-GTT-5-1;tRNA-Asn-GTT-5-1
chr1	16520658	-	3.09636650869	13.07	32.67	196.0	II	tRNAscan	tRNAscan	tRNA-Asn-GTT-5-1;tRNA-Asn-GTT-5-1
chr1	16520661	-	1.48499210111	15.67	47.0	94.0	II	tRNAscan	tRNAscan	tRNA-Asn-GTT-5-1;tRNA-Asn-GTT-5-1
chr1	16520662	-	10.3317535545	72.67	46.71	654.0	II	tRNAscan	tRNAscan	tRNA-Asn-GTT-5-1;tRNA-Asn-GTT-5-1
chr1	16535350	-	8.05687203791	0.87	42.5	510.0	I	gencode	lincRNA	ENSG00000233421.4;RP5-875O13.1
chr1	16535351	-	2.98578199052	7.56	21.0	189.0	II	gencode	lincRNA	ENSG00000233421.4;RP5-875O13.1
chr1	16535353	-	8.26224328594	17.43	87.17	523.0	II	gencode	lincRNA	ENSG00000233421.4;RP5-875O13.1
chr1	16535355	-	15.766192733	10.08	71.29	998.0	II	gencode	lincRNA	ENSG00000233421.4;RP5-875O13.1
chr1	16535356	-	1.05845181675	11.17	67.0	67.0	II	gencode	lincRNA	ENSG00000233421.4;RP5-875O13.1
chr1	16545938	-	1.75355450237	0.1	27.75	111.0	I	NA	NA	NA
chr1	16545941	-	3.52290679305	18.58	37.17	223.0	II	tRNAscan	tRNAscan	tRNA-Gly-CCC-1-1;tRNA-Gly-CCC-1-1
chr1	16546000	-	1.07424960506	3.58	13.6	68.0	II	tRNAscan	tRNAscan	tRNA-Gly-CCC-1-1;tRNA-Gly-CCC-1-1
chr1	16546001	-	1.12164296998	4.18	11.83	71.0	II	tRNAscan	tRNAscan	tRNA-Gly-CCC-1-1;tRNA-Gly-CCC-1-1
chr1	16546002	-	1.3112164297	2.77	3.61	83.0	IV	tRNAscan	tRNAscan	tRNA-Gly-CCC-1-1;tRNA-Gly-CCC-1-1
chr1	16546003	-	3.31753554502	0.24	14.0	210.0	I	tRNAscan	tRNAscan	tRNA-Gly-CCC-1-1;tRNA-Gly-CCC-1-1
chr1	16546009	-	7.8672985782	0.13	12.15	99.6	I	tRNAscan	tRNAscan	tRNA-Gly-CCC-1-1;tRNA-Gly-CCC-1-1
chr1	16546010	-	2.63823064771	83.5	167.0	167.0	II	tRNAscan	tRNAscan	tRNA-Gly-CCC-1-1;tRNA-Gly-CCC-1-1
chr1	16546011	-	18.7361769352	62.42	56.48	1186.0	II	tRNAscan	tRNAscan	tRNA-Gly-CCC-1-1;tRNA-Gly-CCC-1-1
chr1	16546012	-	38.2464454976	51.51	37.83	2421.0	II	tRNAscan	tRNAscan	tRNA-Gly-CCC-1-1;tRNA-Gly-CCC-1-1
chr1	16546013	-	1083.15955766	35.8	91.91	68564.0	II	tRNAscan	tRNAscan	tRNA-Gly-CCC-1-1;tRNA-Gly-CCC-1-1
chr1	16546014	-	3.42812006319	43.4	72.33	217.0	II	tRNAscan	tRNAscan	tRNA-Gly-CCC-1-1;tRNA-Gly-CCC-1-1
chr1	16546015	-	516.808846761	32.55	37.91	32714.0	II	tRNAscan	tRNAscan	tRNA-Gly-CCC-1-1;tRNA-Gly-CCC-1-1
chr1	16546016	-	2.11690363349	22.33	67.0	134.0	II	tRNAscan	tRNAscan	tRNA-Gly-CCC-1-1;tRNA-Gly-CCC-1-1
chr1	16546017	-	48.7361769352	31.16	85.69	3085.0	II	tRNAscan	tRNAscan	tRNA-Gly-CCC-1-1;tRNA-Gly-CCC-1-1
chr1	16546027	-	1.07424960506	68.0	9.71	68.0	II	tRNAscan	tRNAscan	tRNA-Gly-CCC-1-1;tRNA-Gly-CCC-1-1
chr1	16546028	-	5.92417061611	41.67	375.0	375.0	II	tRNAscan	tRNAscan	tRNA-Gly-CCC-1-1;tRNA-Gly-CCC-1-1
chr1	16546035	-	1.01105845182	64.0	64.0	64.0	II	tRNAscan	tRNAscan	tRNA-Gly-CCC-1-1;tRNA-Gly-CCC-1-1
chr1	16547683	-	1.07424960506	3.78	68.0	68.0	II	tRNAscan	tRNAscan	tRNA-Val-CAC-11-1;tRNA-Val-CAC-11-1
chr1	16547684	-	1.73775671406	5.24	36.67	110.0	II	tRNAscan	tRNAscan	tRNA-Val-CAC-11-1;tRNA-Val-CAC-11-1
chr1	16547685	-	4.51816745656	31.78	143.0	286.0	II	tRNAscan	tRNAscan	tRNA-Val-CAC-11-1;tRNA-Val-CAC-11-1
chr1	16547686	-	5.29225908373	67.0	30.45	335.0	II	tRNAscan	tRNAscan	tRNA-Val-CAC-11-1;tRNA-Val-CAC-11-1
chr1	16547687	-	2.89099526066	22.87	10.76	183.0	II	tRNAscan	tRNAscan	tRNA-Val-CAC-11-1;tRNA-Val-CAC-11-1
chr1	16547688	-	2.27488151659	36.0	144.0	144.0	II	tRNAscan	tRNAscan	tRNA-Val-CAC-11-1;tRNA-Val-CAC-11-1
chr1	16547689	-	3.99684044234	253.0	63.25	253.0	II	tRNAscan	tRNAscan	tRNA-Val-CAC-11-1;tRNA-Val-CAC-11-1
chr1	16547690	-	1.50078988942	47.5	19.0	95.0	II	tRNAscan	tRNAscan	tRNA-Val-CAC-11-1;tRNA-Val-CAC-11-1
chr1	16547691	-	1.78515007899	28.25	56.5	113.0	II	tRNAscan	tRNAscan	tRNA-Val-CAC-11-1;tRNA-Val-CAC-11-1
chr1	16547692	-	1.34281200632	4.25	85.0	85.0	II	tRNAscan	tRNAscan	tRNA-Val-CAC-11-1;tRNA-Val-CAC-11-1
chr1	16547693	-	1.26382306477	20.0	80.0	80.0	II	tRNAscan	tRNAscan	tRNA-Val-CAC-11-1;tRNA-Val-CAC-11-1
chr1	16547694	-	3.39652448657	53.75	215.0	215.0	II	tRNAscan	tRNAscan	tRNA-Val-CAC-11-1;tRNA-Val-CAC-11-1
chr1	16547695	-	1.10584518167	70.0	70.0	70.0	II	tRNAscan	tRNAscan	tRNA-Val-CAC-11-1;tRNA-Val-CAC-11-1
chr1	16547696	-	8.13586097946	20.6	515.0	515.0	II	tRNAscan	tRNAscan	tRNA-Val-CAC-11-1;tRNA-Val-CAC-11-1
chr1	16547697	-	49.8420221169	28.17	525.83	3155.0	II	tRNAscan	tRNAscan	tRNA-Val-CAC-11-1;tRNA-Val-CAC-11-1
chr1	16547699	-	7.39336492891	15.1	468.0	468.0	II	tRNAscan	tRNAscan	tRNA-Val-CAC-11-1;tRNA-Val-CAC-11-1
chr1	16547701	-	4.56556082148	41.29	289.0	289.0	II	tRNAscan	tRNAscan	tRNA-Val-CAC-11-1;tRNA-Val-CAC-11-1
chr1	16547731	-	1.39020537125	88.0	3.03	88.0	IV	tRNAscan	tRNAscan	tRNA-Val-CAC-11-1;tRNA-Val-CAC-11-1
chr1	16547735	-	1.48499210111	47.0	94.0	94.0	II	tRNAscan	tRNAscan	tRNA-Val-CAC-11-1;tRNA-Val-CAC-11-1
chr1	16547736	-	1.24802527646	39.5	79.0	79.0	II	tRNAscan	tRNAscan	tRNA-Val-CAC-11-1;tRNA-Val-CAC-11-1
chr1	16547737	-	1.87993680885	59.5	119.0	119.0	II	tRNAscan	tRNAscan	tRNA-Val-CAC-11-1;tRNA-Val-CAC-11-1
chr1	16547738	-	50.7424960506	50.19	188.94	3212.0	II	tRNAscan	tRNAscan	tRNA-Val-CAC-11-1;tRNA-Val-CAC-11-1
chr1	16547740	-	56.224328594	50.13	30.42	3559.0	II	tRNAscan	tRNAscan	tRNA-Val-CAC-11-1;tRNA-Val-CAC-11-1
chr1	16547741	-	11.8799368088	94.0	107.43	752.0	II	tRNAscan	tRNAscan	tRNA-Val-CAC-11-1;tRNA-Val-CAC-11-1
chr1	16547742	-	515.734597156	49.31	167.42	32646.0	II	tRNAscan	tRNAscan	tRNA-Val-CAC-11-1;tRNA-Val-CAC-11-1
chr1	16547743	-	13.1279620853	48.88	415.5	831.0	II	tRNAscan	tRNAscan	tRNA-Val-CAC-11-1;tRNA-Val-CAC-11-1
chr1	16547744	-	781.500789889	33.16	299.81	49469.0	II	tRNAscan	tRNAscan	tRNA-Val-CAC-11-1;tRNA-Val-CAC-11-1
chr1	16547746	-	92.4644549763	47.59	95.95	5853.0	II	tRNAscan	tRNAscan	tRNA-Val-CAC-11-1;tRNA-Val-CAC-11-1
chr1	16547748	-	1.05845181675	33.5	67.0	67.0	II	tRNAscan	tRNAscan	tRNA-Val-CAC-11-1;tRNA-Val-CAC-11-1
chr1	16613527	-	2.93838862559	186.0	0.29	10.33	IV	gencode	protein_coding	ENSG00000219481.10;NBPF1
chr1	16644685	-	1.8009478673	114.0	0.32	38.0	IV	gencode	transcribed_unprocessed_pseudogene	ENSG00000215908.8;CROCCP2
chr1	16644695	-	3.20695102686	203.0	0.19	0.78	IV	gencode	transcribed_unprocessed_pseudogene	ENSG00000215908.8;CROCCP2
chr1	16666875	-	1.50078988942	0.28	0.39	95.0	III	gencode	snRNA	ENSG00000207513.1;RNU1-3
chr1	16666877	-	1.12164296998	4.44	0.28	71.0	IV	gencode	snRNA	ENSG00000207513.1;RNU1-3
chr1	16666879	-	1.16903633491	9.25	0.23	74.0	IV	gencode	snRNA	ENSG00000207513.1;RNU1-3
chr1	16666880	-	1.29541864139	2.1	0.06	82.0	IV	gencode	snRNA	ENSG00000207513.1;RNU1-3
chr1	16666946	-	1.10584518167	3.68	0.58	14.0	IV	gencode	snRNA	ENSG00000207513.1;RNU1-3
chr1	16666947	-	3.20695102686	4.06	0.75	18.45	IV	gencode	snRNA	ENSG00000207513.1;RNU1-3
chr1	16666948	-	55.1816745656	2.54	0.65	22.68	IV	gencode	snRNA	ENSG00000207513.1;RNU1-3
chr1	16678306	-	2.36966824645	15.0	150.0	150.0	II	tRNAscan	tRNAscan	tRNA-Gly-CCC-4-1;tRNA-Gly-CCC-4-1
chr1	16678328	-	1.05845181675	2.79	67.0	67.0	II	tRNAscan	tRNAscan	tRNA-Gly-CCC-4-1;tRNA-Gly-CCC-4-1
chr1	16678331	-	1.34281200632	5.31	85.0	85.0	II	tRNAscan	tRNAscan	tRNA-Gly-CCC-4-1;tRNA-Gly-CCC-4-1
chr1	16678335	-	1.40600315956	6.85	44.5	89.0	II	tRNAscan	tRNAscan	tRNA-Gly-CCC-4-1;tRNA-Gly-CCC-4-1
chr1	16678341	-	1.50078988942	0.55	19.0	95.0	I	tRNAscan	tRNAscan	tRNA-Gly-CCC-4-1;tRNA-Gly-CCC-4-1
chr1	16678342	-	2.35387045814	16.56	149.0	149.0	II	tRNAscan	tRNAscan	tRNA-Gly-CCC-4-1;tRNA-Gly-CCC-4-1
chr1	16678343	-	7.74091627172	21.3	98.0	490.0	II	tRNAscan	tRNAscan	tRNA-Gly-CCC-4-1;tRNA-Gly-CCC-4-1
chr1	16678344	-	58.0884676145	37.14	33.13	3677.0	II	tRNAscan	tRNAscan	tRNA-Gly-CCC-4-1;tRNA-Gly-CCC-4-1
chr1	16678345	-	215.545023697	41.98	30.73	13644.0	II	tRNAscan	tRNAscan	tRNA-Gly-CCC-4-1;tRNA-Gly-CCC-4-1
chr1	16678346	-	280.173775671	33.4	26.39	17735.0	II	tRNAscan	tRNAscan	tRNA-Gly-CCC-4-1;tRNA-Gly-CCC-4-1
chr1	16678347	-	4018.05687204	28.64	53.97	254343.0	II	tRNAscan	tRNAscan	tRNA-Gly-CCC-4-1;tRNA-Gly-CCC-4-1
chr1	16678348	-	6.42969984202	18.5	45.22	407.0	II	tRNAscan	tRNAscan	tRNA-Gly-CCC-4-1;tRNA-Gly-CCC-4-1
chr1	16678349	-	2.02211690363	9.14	128.0	128.0	II	tRNAscan	tRNAscan	tRNA-Gly-CCC-4-1;tRNA-Gly-CCC-4-1
chr1	16678353	-	7.55134281201	28.12	478.0	478.0	II	tRNAscan	tRNAscan	tRNA-Gly-CCC-4-1;tRNA-Gly-CCC-4-1
chr1	16678360	-	1.12164296998	35.5	6.45	71.0	II	tRNAscan	tRNAscan	tRNA-Gly-CCC-4-1;tRNA-Gly-CCC-4-1
chr1	16680083	-	2.44865718799	15.5	155.0	155.0	II	tRNAscan	tRNAscan	tRNA-Val-CAC-10-1;tRNA-Val-CAC-10-1
chr1	16680085	-	10.8530805687	8.92	687.0	687.0	II	tRNAscan	tRNAscan	tRNA-Val-CAC-10-1;tRNA-Val-CAC-10-1
chr1	16686250	-	2.81200631912	25.43	0.5	29.67	IV	gencode	processed_pseudogene	ENSG00000236698.1;EIF1AXP1
chr1	16686251	-	158.246445498	20.32	0.48	13.3	IV	gencode	processed_pseudogene	ENSG00000236698.1;EIF1AXP1
chr1	16725559	+	6.09794628752	27.57	386.0	386.0	II	tRNAscan	tRNAscan	tRNA-Val-CAC-13-1;tRNA-Val-CAC-13-1
chr1	16725560	+	1.05845181675	67.0	67.0	67.0	II	tRNAscan	tRNAscan	tRNA-Val-CAC-13-1;tRNA-Val-CAC-13-1
chr1	16725561	+	1.42180094787	45.0	90.0	90.0	II	tRNAscan	tRNAscan	tRNA-Val-CAC-13-1;tRNA-Val-CAC-13-1
chr1	16727259	+	1.29541864139	41.0	82.0	82.0	II	tRNAscan	tRNAscan	tRNA-Gly-CCC-5-1;tRNA-Gly-CCC-5-1
chr1	16727265	+	2.35387045814	149.0	149.0	149.0	II	tRNAscan	tRNAscan	tRNA-Gly-CCC-5-1;tRNA-Gly-CCC-5-1
chr1	16727266	+	56.9510268562	138.65	38.35	3605.0	II	tRNAscan	tRNAscan	tRNA-Gly-CCC-5-1;tRNA-Gly-CCC-5-1
chr1	16727271	+	55.1658767773	145.5	23.28	3492.0	II	tRNAscan	tRNAscan	tRNA-Gly-CCC-5-1;tRNA-Gly-CCC-5-1
chr1	16727275	+	20.8214849921	219.67	23.54	1318.0	II	tRNAscan	tRNAscan	tRNA-Gly-CCC-5-1;tRNA-Gly-CCC-5-1
chr1	16727276	+	1.45339652449	23.0	92.0	92.0	II	tRNAscan	tRNAscan	tRNA-Gly-CCC-5-1;tRNA-Gly-CCC-5-1
chr1	16727277	+	1085.75039494	55.79	46.75	68728.0	II	tRNAscan	tRNAscan	tRNA-Gly-CCC-5-1;tRNA-Gly-CCC-5-1
chr1	16727278	+	6.65086887836	28.07	30.07	421.0	II	tRNAscan	tRNAscan	tRNA-Gly-CCC-5-1;tRNA-Gly-CCC-5-1
chr1	16727279	+	10163.1753555	102.65	6.69	643329.0	II	tRNAscan	tRNAscan	tRNA-Gly-CCC-5-1;tRNA-Gly-CCC-5-1
chr1	16727280	+	38.7519747235	76.66	5.3	2453.0	II	tRNAscan	tRNAscan	tRNA-Gly-CCC-5-1;tRNA-Gly-CCC-5-1
chr1	16727281	+	2220.36334913	83.56	37.39	140549.0	II	tRNAscan	tRNAscan	tRNA-Gly-CCC-5-1;tRNA-Gly-CCC-5-1
chr1	16727282	+	65.8135860979	88.64	38.57	4166.0	II	tRNAscan	tRNAscan	tRNA-Gly-CCC-5-1;tRNA-Gly-CCC-5-1
chr1	16727283	+	18.3728278041	48.46	19.07	1163.0	II	tRNAscan	tRNAscan	tRNA-Gly-CCC-5-1;tRNA-Gly-CCC-5-1
chr1	16727284	+	5.98736176935	42.11	7.9	379.0	II	tRNAscan	tRNAscan	tRNA-Gly-CCC-5-1;tRNA-Gly-CCC-5-1
chr1	16727285	+	1.04265402844	8.25	33.0	66.0	II	tRNAscan	tRNAscan	tRNA-Gly-CCC-5-1;tRNA-Gly-CCC-5-1
chr1	16727287	+	1.21642969984	38.5	38.5	77.0	II	tRNAscan	tRNAscan	tRNA-Gly-CCC-5-1;tRNA-Gly-CCC-5-1
chr1	16727288	+	7.09320695103	44.9	9.98	449.0	II	tRNAscan	tRNAscan	tRNA-Gly-CCC-5-1;tRNA-Gly-CCC-5-1
chr1	16727289	+	2.51184834123	26.5	3.24	159.0	IV	tRNAscan	tRNAscan	tRNA-Gly-CCC-5-1;tRNA-Gly-CCC-5-1
chr1	16727290	+	2.2906793049	24.17	11.15	145.0	II	tRNAscan	tRNAscan	tRNA-Gly-CCC-5-1;tRNA-Gly-CCC-5-1
chr1	16727291	+	7.8672985782	55.33	8.03	498.0	II	tRNAscan	tRNAscan	tRNA-Gly-CCC-5-1;tRNA-Gly-CCC-5-1
chr1	16727292	+	5.63981042654	35.7	7.44	357.0	II	tRNAscan	tRNAscan	tRNA-Gly-CCC-5-1;tRNA-Gly-CCC-5-1
chr1	16727293	+	2.89099526066	61.0	5.38	183.0	II	tRNAscan	tRNAscan	tRNA-Gly-CCC-5-1;tRNA-Gly-CCC-5-1
chr1	16727294	+	5.41864139021	26.38	4.18	343.0	II	tRNAscan	tRNAscan	tRNA-Gly-CCC-5-1;tRNA-Gly-CCC-5-1
chr1	16727296	+	1.76935229068	9.33	2.73	112.0	IV	tRNAscan	tRNAscan	tRNA-Gly-CCC-5-1;tRNA-Gly-CCC-5-1
chr1	16727318	+	1.20063191153	76.0	3.8	76.0	IV	tRNAscan	tRNAscan	tRNA-Gly-CCC-5-1;tRNA-Gly-CCC-5-1
chr1	16727319	+	3.22274881517	204.0	6.58	204.0	II	tRNAscan	tRNAscan	tRNA-Gly-CCC-5-1;tRNA-Gly-CCC-5-1
chr1	16727320	+	1.87993680885	29.75	9.15	119.0	II	tRNAscan	tRNAscan	tRNA-Gly-CCC-5-1;tRNA-Gly-CCC-5-1
chr1	16727321	+	1.59557661927	101.0	11.22	101.0	II	tRNAscan	tRNAscan	tRNA-Gly-CCC-5-1;tRNA-Gly-CCC-5-1
chr1	16727322	+	1.20063191153	76.0	76.0	76.0	II	tRNAscan	tRNAscan	tRNA-Gly-CCC-5-1;tRNA-Gly-CCC-5-1
chr1	16735472	-	3.9336492891	19.15	0.65	124.5	IV	NA	NA	NA
chr1	16740516	+	88.4518167457	2.57	0.65	24.56	IV	gencode	snRNA	ENSG00000207389.1;RNU1-4
chr1	16740517	+	5.10268562401	3.63	0.76	24.85	IV	gencode	snRNA	ENSG00000207389.1;RNU1-4
chr1	16740518	+	1.37440758294	3.95	0.54	10.88	IV	gencode	snRNA	ENSG00000207389.1;RNU1-4
chr1	16740584	+	1.67456556082	1.68	0.05	106.0	IV	gencode	snRNA	ENSG00000207389.1;RNU1-4
chr1	16740585	+	1.59557661927	4.39	0.21	101.0	IV	gencode	snRNA	ENSG00000207389.1;RNU1-4
chr1	16740586	+	1.48499210111	10.44	0.15	94.0	IV	gencode	snRNA	ENSG00000207389.1;RNU1-4
chr1	16740587	+	1.59557661927	2.46	0.25	101.0	IV	gencode	snRNA	ENSG00000207389.1;RNU1-4
chr1	16740588	+	1.27962085308	0.51	0.17	81.0	III	gencode	snRNA	ENSG00000207389.1;RNU1-4
chr1	16740589	+	2.30647709321	0.25	0.41	146.0	III	gencode	snRNA	ENSG00000207389.1;RNU1-4
chr1	16860187	+	1.13744075829	72.0	72.0	72.0	II	tRNAscan	tRNAscan	tRNA-Val-CAC-11-2;tRNA-Val-CAC-11-2
chr1	16860189	+	46.1927330174	45.69	243.67	2924.0	II	tRNAscan	tRNAscan	tRNA-Val-CAC-11-2;tRNA-Val-CAC-11-2
chr1	16860190	+	43.9336492891	23.97	231.75	2781.0	II	tRNAscan	tRNAscan	tRNA-Val-CAC-11-2;tRNA-Val-CAC-11-2
chr1	16860191	+	786.91943128	33.68	301.89	49812.0	II	tRNAscan	tRNAscan	tRNA-Val-CAC-11-2;tRNA-Val-CAC-11-2
chr1	16860192	+	13.6334913112	29.76	431.5	863.0	II	tRNAscan	tRNAscan	tRNA-Val-CAC-11-2;tRNA-Val-CAC-11-2
chr1	16860193	+	510.221169036	53.38	186.69	32297.0	II	tRNAscan	tRNAscan	tRNA-Val-CAC-11-2;tRNA-Val-CAC-11-2
chr1	16860194	+	11.1848341232	64.36	101.14	708.0	II	tRNAscan	tRNAscan	tRNA-Val-CAC-11-2;tRNA-Val-CAC-11-2
chr1	16860195	+	56.4139020537	66.13	33.69	3571.0	II	tRNAscan	tRNAscan	tRNA-Val-CAC-11-2;tRNA-Val-CAC-11-2
chr1	16860197	+	50.8056872038	42.32	139.83	3216.0	II	tRNAscan	tRNAscan	tRNA-Val-CAC-11-2;tRNA-Val-CAC-11-2
chr1	16860198	+	1.81674565561	28.75	115.0	115.0	II	tRNAscan	tRNAscan	tRNA-Val-CAC-11-2;tRNA-Val-CAC-11-2
chr1	16860199	+	1.09004739336	69.0	69.0	69.0	II	tRNAscan	tRNAscan	tRNA-Val-CAC-11-2;tRNA-Val-CAC-11-2
chr1	16860200	+	1.37440758294	43.5	29.0	87.0	II	tRNAscan	tRNAscan	tRNA-Val-CAC-11-2;tRNA-Val-CAC-11-2
chr1	16860204	+	1.32701421801	84.0	2.47	84.0	IV	tRNAscan	tRNAscan	tRNA-Val-CAC-11-2;tRNA-Val-CAC-11-2
chr1	16860234	+	4.51816745656	17.88	286.0	286.0	II	tRNAscan	tRNAscan	tRNA-Val-CAC-11-2;tRNA-Val-CAC-11-2
chr1	16860236	+	6.91943127962	15.64	438.0	438.0	II	tRNAscan	tRNAscan	tRNA-Val-CAC-11-2;tRNA-Val-CAC-11-2
chr1	16860238	+	53.2543443918	34.05	481.57	3371.0	II	tRNAscan	tRNAscan	tRNA-Val-CAC-11-2;tRNA-Val-CAC-11-2
chr1	16860239	+	7.91469194313	21.78	501.0	501.0	II	tRNAscan	tRNAscan	tRNA-Val-CAC-11-2;tRNA-Val-CAC-11-2
chr1	16860240	+	1.02685624013	16.25	65.0	65.0	II	tRNAscan	tRNAscan	tRNA-Val-CAC-11-2;tRNA-Val-CAC-11-2
chr1	16860241	+	3.30173775671	69.67	209.0	209.0	II	tRNAscan	tRNAscan	tRNA-Val-CAC-11-2;tRNA-Val-CAC-11-2
chr1	16860242	+	1.23222748815	15.6	78.0	78.0	II	tRNAscan	tRNAscan	tRNA-Val-CAC-11-2;tRNA-Val-CAC-11-2
chr1	16860243	+	1.70616113744	8.31	108.0	108.0	II	tRNAscan	tRNAscan	tRNA-Val-CAC-11-2;tRNA-Val-CAC-11-2
chr1	16860244	+	1.72195892575	36.33	27.25	109.0	II	tRNAscan	tRNAscan	tRNA-Val-CAC-11-2;tRNA-Val-CAC-11-2
chr1	16860245	+	1.34281200632	14.17	17.0	85.0	II	tRNAscan	tRNAscan	tRNA-Val-CAC-11-2;tRNA-Val-CAC-11-2
chr1	16860246	+	4.20221169036	133.0	29.56	266.0	II	tRNAscan	tRNAscan	tRNA-Val-CAC-11-2;tRNA-Val-CAC-11-2
chr1	16860247	+	2.41706161137	76.5	51.0	153.0	II	tRNAscan	tRNAscan	tRNA-Val-CAC-11-2;tRNA-Val-CAC-11-2
chr1	16860248	+	2.76461295419	43.75	8.75	175.0	II	tRNAscan	tRNAscan	tRNA-Val-CAC-11-2;tRNA-Val-CAC-11-2
chr1	16860249	+	5.92417061611	41.67	22.06	375.0	II	tRNAscan	tRNAscan	tRNA-Val-CAC-11-2;tRNA-Val-CAC-11-2
chr1	16860250	+	4.81832543444	50.83	152.5	305.0	II	tRNAscan	tRNAscan	tRNA-Val-CAC-11-2;tRNA-Val-CAC-11-2
chr1	16860251	+	1.4691943128	8.45	15.5	93.0	II	tRNAscan	tRNAscan	tRNA-Val-CAC-11-2;tRNA-Val-CAC-11-2
chr1	16860252	+	1.45339652449	4.6	92.0	92.0	II	tRNAscan	tRNAscan	tRNA-Val-CAC-11-2;tRNA-Val-CAC-11-2
chr1	16861902	+	1.32701421801	84.0	84.0	84.0	II	tRNAscan	tRNAscan	tRNA-Gly-CCC-1-2;tRNA-Gly-CCC-1-2
chr1	16861913	+	48.2780410742	34.34	82.59	3056.0	II	tRNAscan	tRNAscan	tRNA-Gly-CCC-1-2;tRNA-Gly-CCC-1-2
chr1	16861914	+	2.41706161137	38.25	76.5	153.0	II	tRNAscan	tRNAscan	tRNA-Gly-CCC-1-2;tRNA-Gly-CCC-1-2
chr1	16861915	+	514.58135861	31.93	36.68	16286.5	II	tRNAscan	tRNAscan	tRNA-Gly-CCC-1-2;tRNA-Gly-CCC-1-2
chr1	16861916	+	3.34913112164	35.33	42.4	212.0	II	tRNAscan	tRNAscan	tRNA-Gly-CCC-1-2;tRNA-Gly-CCC-1-2
chr1	16861917	+	992.496050553	34.67	92.8	62825.0	II	tRNAscan	tRNAscan	tRNA-Gly-CCC-1-2;tRNA-Gly-CCC-1-2
chr1	16861918	+	37.5671406003	29.36	39.63	2378.0	II	tRNAscan	tRNAscan	tRNA-Gly-CCC-1-2;tRNA-Gly-CCC-1-2
chr1	16861919	+	17.2353870458	45.46	64.18	1091.0	II	tRNAscan	tRNAscan	tRNA-Gly-CCC-1-2;tRNA-Gly-CCC-1-2
chr1	16861920	+	2.10110584518	33.25	44.33	133.0	II	tRNAscan	tRNAscan	tRNA-Gly-CCC-1-2;tRNA-Gly-CCC-1-2
chr1	16861921	+	8.15165876777	0.14	14.33	516.0	I	tRNAscan	tRNAscan	tRNA-Gly-CCC-1-2;tRNA-Gly-CCC-1-2
chr1	16861927	+	3.4439178515	0.33	19.82	218.0	I	tRNAscan	tRNAscan	tRNA-Gly-CCC-1-2;tRNA-Gly-CCC-1-2
chr1	16861928	+	1.4691943128	3.88	2.66	93.0	IV	tRNAscan	tRNAscan	tRNA-Gly-CCC-1-2;tRNA-Gly-CCC-1-2
chr1	16861929	+	1.21642969984	3.85	11.0	77.0	II	tRNAscan	tRNAscan	tRNA-Gly-CCC-1-2;tRNA-Gly-CCC-1-2
chr1	16861930	+	1.10584518167	2.69	7.78	70.0	II	tRNAscan	tRNAscan	tRNA-Gly-CCC-1-2;tRNA-Gly-CCC-1-2
chr1	16861989	+	1.8009478673	28.5	114.0	114.0	II	tRNAscan	tRNAscan	tRNA-Gly-CCC-1-2;tRNA-Gly-CCC-1-2
chr1	16861991	+	1.43759873618	3.79	91.0	91.0	II	tRNAscan	tRNAscan	tRNA-Gly-CCC-1-2;tRNA-Gly-CCC-1-2
chr1	16861992	+	1.26382306477	0.1	80.0	80.0	I	NA	NA	NA
chr1	16869877	-	1.69036334913	107.0	1.47	107.0	IV	NA	NA	NA
chr1	16872565	+	1.1532385466	14.6	73.0	73.0	II	gencode	lincRNA	ENSG00000228549.3;RP11-108M9.3
chr1	16872577	+	1.12164296998	5.92	23.67	71.0	II	gencode	lincRNA	ENSG00000228549.3;RP11-108M9.3
chr1	16872578	+	20.6951026856	11.2	77.06	1310.0	II	gencode	lincRNA	ENSG00000228549.3;RP11-108M9.3
chr1	16872580	+	11.532385466	23.55	146.0	730.0	II	gencode	lincRNA	ENSG00000228549.3;RP11-108M9.3
chr1	16872582	+	3.87045813586	9.8	27.22	245.0	II	gencode	lincRNA	ENSG00000228549.3;RP11-108M9.3
chr1	16872583	+	10.8530805687	0.95	52.85	687.0	I	gencode	lincRNA	ENSG00000228549.3;RP11-108M9.3
chr1	16872588	+	1.18483412322	75.0	12.5	75.0	II	gencode	lincRNA	ENSG00000228549.3;RP11-108M9.3
chr1	16889450	-	1.92733017378	122.0	0.86	0.67	IV	gencode	lincRNA	ENSG00000238142.1;RP11-108M9.4
chr1	16889634	-	2.57503949447	54.33	0.37	4.08	IV	gencode	lincRNA	ENSG00000238142.1;RP11-108M9.4
chr1	16889658	+	4.69194312796	33.0	148.5	297.0	II	tRNAscan	tRNAscan	tRNA-Asn-GTT-4-1;tRNA-Asn-GTT-4-1
chr1	16889659	+	1.99052132701	25.2	126.0	126.0	II	tRNAscan	tRNAscan	tRNA-Asn-GTT-4-1;tRNA-Asn-GTT-4-1
chr1	16889661	+	5.15007898894	27.17	326.0	326.0	II	tRNAscan	tRNAscan	tRNA-Asn-GTT-4-1;tRNA-Asn-GTT-4-1
chr1	16889665	+	3.55450236967	32.14	225.0	225.0	II	tRNAscan	tRNAscan	tRNA-Asn-GTT-4-1;tRNA-Asn-GTT-4-1
chr1	16889673	+	46.477093207	33.06	91.94	2942.0	II	tRNAscan	tRNAscan	tRNA-Asn-GTT-4-1;tRNA-Asn-GTT-4-1
chr1	16889674	+	2.81200631912	25.43	59.33	178.0	II	tRNAscan	tRNAscan	tRNA-Asn-GTT-4-1;tRNA-Asn-GTT-4-1
chr1	16889677	+	1.51658767773	8.73	16.0	96.0	II	tRNAscan	tRNAscan	tRNA-Asn-GTT-4-1;tRNA-Asn-GTT-4-1
chr1	16889680	+	1.75355450237	37.0	111.0	111.0	II	tRNAscan	tRNAscan	tRNA-Asn-GTT-4-1;tRNA-Asn-GTT-4-1
chr1	16889682	+	1.24802527646	79.0	79.0	79.0	II	tRNAscan	tRNAscan	tRNA-Asn-GTT-4-1;tRNA-Asn-GTT-4-1
chr1	16889683	+	14.8657187994	58.81	117.63	941.0	II	tRNAscan	tRNAscan	tRNA-Asn-GTT-4-1;tRNA-Asn-GTT-4-1
chr1	16895980	+	88.1358609795	2.59	0.64	22.77	IV	gencode	snRNA	ENSG00000207005.1;RNU1-2
chr1	16895981	+	4.86571879937	3.31	0.64	34.22	IV	gencode	snRNA	ENSG00000207005.1;RNU1-2
chr1	16895982	+	1.24802527646	2.32	0.5	7.9	IV	gencode	snRNA	ENSG00000207005.1;RNU1-2
chr1	16896048	+	1.81674565561	1.95	0.05	115.0	IV	gencode	snRNA	ENSG00000207005.1;RNU1-2
chr1	16896049	+	1.48499210111	4.27	0.16	94.0	IV	gencode	snRNA	ENSG00000207005.1;RNU1-2
chr1	16896050	+	1.24802527646	9.87	0.12	79.0	IV	gencode	snRNA	ENSG00000207005.1;RNU1-2
chr1	16896051	+	1.69036334913	3.06	0.27	107.0	IV	gencode	snRNA	ENSG00000207005.1;RNU1-2
chr1	16896052	+	1.53238546603	0.56	0.2	97.0	III	gencode	snRNA	ENSG00000207005.1;RNU1-2
chr1	16896053	+	2.2906793049	0.25	0.41	145.0	III	gencode	snRNA	ENSG00000207005.1;RNU1-2
chr1	16905199	+	32.1169036335	49.59	0.39	39.86	IV	NA	NA	NA
chr1	16905201	+	5.10268562401	107.67	0.69	11.14	IV	NA	NA	NA
chr1	16905204	+	1.95892575039	20.67	0.6	17.71	IV	NA	NA	NA
chr1	17011928	-	3.94944707741	125.0	1.09	0.91	IV	gencode	protein_coding	ENSG00000159363.17;ATP13A2
chr1	17054111	-	4.67614533965	98.67	0.33	2.85	IV	gencode	protein_coding	ENSG00000117118.9;SDHB
chr1	17119451	-	1.37440758294	87.0	1.58	0.64	IV	gencode	protein_coding	ENSG00000117115.12;PADI2
chr1	17233281	+	1.51658767773	96.0	0.53	7.38	IV	NA	NA	NA
chr1	17234046	+	3.42812006319	27.13	72.33	108.5	II	NA	NA	NA
chr1	17237341	+	2.06951026856	32.75	1.02	18.71	IV	gencode	protein_coding	ENSG00000142623.9;PADI1
chr1	17439651	-	1.83254344392	116.0	0.7	2.07	IV	gencode	protein_coding	ENSG00000179051.13;RCC2
chr1	17439664	-	1.16903633491	37.0	0.44	0.72	IV	gencode	protein_coding	ENSG00000179051.13;RCC2
chr1	17439669	-	1.89573459716	60.0	0.42	1.1	IV	gencode	protein_coding	ENSG00000179051.13;RCC2
chr1	17439671	-	6.50868878357	37.45	0.7	0.42	IV	gencode	protein_coding	ENSG00000179051.13;RCC2
chr1	17439677	-	7.3775671406	66.71	0.79	0.88	IV	gencode	protein_coding	ENSG00000179051.13;RCC2
chr1	17439708	-	1.13744075829	72.0	0.32	3.6	IV	gencode	protein_coding	ENSG00000179051.13;RCC2
chr1	17439709	-	12.195892575	59.38	0.53	4.08	IV	gencode	protein_coding	ENSG00000179051.13;RCC2
chr1	17439715	-	1.34281200632	42.5	0.83	2.93	IV	gencode	protein_coding	ENSG00000179051.13;RCC2
chr1	17439721	-	1.59557661927	33.67	0.47	1.63	IV	gencode	protein_coding	ENSG00000179051.13;RCC2
chr1	18956629	-	4.07582938389	51.6	0.69	1.88	IV	gencode	protein_coding	ENSG00000169991.10;IFFO2
chr1	18956631	-	16.7930489731	31.26	0.54	3.32	IV	gencode	protein_coding	ENSG00000169991.10;IFFO2
chr1	18956632	-	1.53238546603	16.17	0.49	2.2	IV	gencode	protein_coding	ENSG00000169991.10;IFFO2
chr1	18956676	-	2.4644549763	156.0	0.46	1.24	IV	gencode	protein_coding	ENSG00000169991.10;IFFO2
chr1	19010220	+	1.23222748815	78.0	1.07	19.5	IV	NA	NA	NA
chr1	19081646	-	1.3112164297	83.0	1.17	0.97	IV	gencode	protein_coding	ENSG00000127481.14;UBR4
chr1	19210261	-	5.89257503949	124.33	0.27	0.39	IV	gencode	protein_coding	ENSG00000127481.14;UBR4
chr1	19210263	-	1.04265402844	66.0	0.27	0.36	IV	gencode	protein_coding	ENSG00000127481.14;UBR4
chr1	19210264	-	2.65402843602	33.6	0.31	0.28	IV	gencode	protein_coding	ENSG00000127481.14;UBR4
chr1	19251520	-	2.03791469194	129.0	0.44	1.45	IV	gencode	protein_coding	ENSG00000127463.13;EMC1
chr1	19251522	-	10.6319115324	134.6	0.4	4.67	IV	gencode	protein_coding	ENSG00000127463.13;EMC1
chr1	19251524	-	7.36176935229	466.0	0.39	2.3	IV	gencode	protein_coding	ENSG00000127463.13;EMC1
chr1	19251527	-	1.09004739336	69.0	0.82	1.15	IV	gencode	protein_coding	ENSG00000127463.13;EMC1
chr1	19251591	+	1.50078988942	95.0	0.36	3.52	IV	gencode	protein_coding	ENSG00000053372.4;MRTO4
chr1	19251592	+	1.27962085308	81.0	0.32	27.0	IV	gencode	protein_coding	ENSG00000053372.4;MRTO4
chr1	19251805	+	2.54344391785	80.5	0.83	0.53	IV	gencode	protein_coding	ENSG00000053372.4;MRTO4
chr1	19251820	+	3.71248025276	39.17	0.22	1.44	IV	gencode	protein_coding	ENSG00000053372.4;MRTO4
chr1	19251825	+	3.39652448657	215.0	0.33	7.17	IV	gencode	protein_coding	ENSG00000053372.4;MRTO4
chr1	19251826	+	1.92733017378	61.0	0.44	61.0	IV	gencode	protein_coding	ENSG00000053372.4;MRTO4
chr1	19312302	+	1.01105845182	64.0	0.54	2.21	IV	gencode	protein_coding	ENSG00000040487.12;PQLC2
chr1	19312326	+	13.6176935229	143.67	0.74	7.07	IV	gencode	protein_coding	ENSG00000040487.12;PQLC2
chr1	19312327	+	1.69036334913	107.0	1.27	2.68	IV	gencode	protein_coding	ENSG00000040487.12;PQLC2
chr1	19312328	+	2.38546603476	151.0	0.87	75.5	IV	gencode	protein_coding	ENSG00000040487.12;PQLC2
chr1	19485483	-	2.08530805687	132.0	0.54	33.0	IV	gencode	protein_coding	ENSG00000077549.17;CAPZB
chr1	19597015	+	5.02369668246	159.0	0.37	0.14	IV	gencode	protein_coding	ENSG00000173436.13;MINOS1
chr1	19597017	+	1.4691943128	93.0	0.31	0.11	IV	gencode	protein_coding	ENSG00000173436.13;MINOS1
chr1	19597018	+	2.02211690363	128.0	0.3	0.46	IV	gencode	protein_coding	ENSG00000173436.13;MINOS1
chr1	19597021	+	4.0916271722	129.5	0.27	0.58	IV	gencode	protein_coding	ENSG00000173436.13;MINOS1
chr1	19597029	+	3.50710900474	222.0	0.35	7.66	IV	gencode	protein_coding	ENSG00000173436.13;MINOS1
chr1	19597039	+	1.27962085308	81.0	0.52	1.5	IV	gencode	protein_coding	ENSG00000173436.13;MINOS1
chr1	19608079	+	2.05371248025	7.22	0.39	2.13	IV	gencode	processed_pseudogene	ENSG00000226396.1;RP5-1056L3.3
chr1	19608080	+	1.42180094787	22.5	0.64	90.0	IV	gencode	processed_pseudogene	ENSG00000226396.1;RP5-1056L3.3
chr1	19608086	+	9.5102685624	120.4	0.75	602.0	IV	gencode	processed_pseudogene	ENSG00000226396.1;RP5-1056L3.3
chr1	19608088	+	17.7409162717	23.4	0.9	62.39	IV	gencode	processed_pseudogene	ENSG00000226396.1;RP5-1056L3.3
chr1	20485829	-	11.0900473934	702.0	0.72	1.72	IV	gencode	protein_coding	ENSG00000162545.5;CAMK2N1
chr1	20486209	-	1.27962085308	40.5	0.65	0.69	IV	gencode	protein_coding	ENSG00000162545.5;CAMK2N1
chr1	20589052	+	2.00631911532	127.0	0.68	2.12	IV	gencode	protein_coding	ENSG00000158825.5;CDA
chr1	20589095	+	2.70142180095	171.0	0.7	0.45	IV	gencode	protein_coding	ENSG00000158825.5;CDA
chr1	20589098	+	1.09004739336	69.0	1.17	0.43	IV	gencode	protein_coding	ENSG00000158825.5;CDA
chr1	20661368	-	1.48499210111	94.0	0.61	0.46	IV	gencode	protein_coding	ENSG00000244038.9;DDOST
chr1	20661379	-	4.31279620853	54.6	1.12	3.9	IV	gencode	protein_coding	ENSG00000244038.9;DDOST
chr1	20661383	-	1.16903633491	74.0	0.64	0.41	IV	gencode	protein_coding	ENSG00000244038.9;DDOST
chr1	20661385	-	1.04265402844	66.0	0.31	0.34	IV	gencode	protein_coding	ENSG00000244038.9;DDOST
chr1	20661387	-	1.54818325434	98.0	0.43	4.67	IV	gencode	protein_coding	ENSG00000244038.9;DDOST
chr1	20661388	-	6.58767772512	417.0	0.6	1.13	IV	gencode	protein_coding	ENSG00000244038.9;DDOST
chr1	20661389	-	3.19115323855	50.5	0.49	0.87	IV	gencode	protein_coding	ENSG00000244038.9;DDOST
chr1	20786663	-	2.57503949447	14.82	1.01	1.27	IV	gencode	protein_coding	ENSG00000127483.17;HP1BP3
chr1	20786665	-	2.84360189573	22.5	1.84	1.24	IV	gencode	protein_coding	ENSG00000127483.17;HP1BP3
chr1	20786666	-	40.6319115324	34.76	0.9	10.33	IV	gencode	protein_coding	ENSG00000127483.17;HP1BP3
chr1	20787306	-	1.8009478673	114.0	0.33	0.53	IV	gencode	protein_coding	ENSG00000127483.17;HP1BP3
chr1	20787307	-	28.3728278041	449.0	0.31	1.84	IV	gencode	protein_coding	ENSG00000127483.17;HP1BP3
chr1	20787310	-	2.10110584518	133.0	0.29	0.66	IV	gencode	protein_coding	ENSG00000127483.17;HP1BP3
chr1	20787312	-	1.72195892575	109.0	0.63	18.17	IV	gencode	protein_coding	ENSG00000127483.17;HP1BP3
chr1	21176859	-	1.09004739336	69.0	0.81	1.17	IV	gencode	protein_coding	ENSG00000075151.20;EIF4G3
chr1	21176883	-	1.50078988942	95.0	0.38	19.0	IV	gencode	protein_coding	ENSG00000075151.20;EIF4G3
chr1	21176893	-	4.2654028436	24.55	0.5	1.13	IV	gencode	protein_coding	ENSG00000075151.20;EIF4G3
chr1	21290215	-	1.16903633491	74.0	0.39	1.9	IV	gencode	protein_coding	ENSG00000117298.14;ECE1
chr1	21827419	-	5.16587677725	81.75	14.22	327.0	II	NA	NA	NA
chr1	21908058	+	1.29541864139	4.56	0.33	4.82	IV	gencode	processed_pseudogene	ENSG00000232037.3;RP11-26H16.1
chr1	22052711	+	4.48657187994	28.4	0.99	0.21	IV	gencode	protein_coding	ENSG00000070831.15;CDC42
chr1	22052720	+	3.36492890995	213.0	0.27	0.94	IV	gencode	protein_coding	ENSG00000070831.15;CDC42
chr1	22255788	-	2.11690363349	134.0	134.0	134.0	II	NA	NA	NA
chr1	22255789	-	11.5165876777	42.88	15.51	729.0	II	NA	NA	NA
chr1	22428865	+	2.52764612954	32.0	0.94	16.0	IV	NA	NA	NA
chr1	22710837	+	1.94312796209	61.5	0.85	0.22	IV	gencode	protein_coding	ENSG00000133216.16;EPHB2
chr1	22710839	+	10.916271722	76.78	1.33	0.44	IV	gencode	protein_coding	ENSG00000133216.16;EPHB2
chr1	22711019	+	2.14849921011	136.0	1.12	136.0	IV	gencode	protein_coding	ENSG00000133216.16;EPHB2
chr1	23019517	+	1.53238546603	97.0	0.66	0.53	IV	gencode	protein_coding	ENSG00000004487.15;KDM1A
chr1	23217499	-	1.89573459716	120.0	0.3	0.51	IV	NA	NA	NA
chr1	23217501	-	1.20063191153	76.0	0.65	3.45	IV	NA	NA	NA
chr1	23344250	-	2.57503949447	40.75	0.66	0.49	IV	gencode	protein_coding	ENSG00000125944.18;HNRNPR
chr1	23344253	-	1.43759873618	91.0	0.79	0.3	IV	gencode	protein_coding	ENSG00000125944.18;HNRNPR
chr1	23344280	-	7.48815165877	94.8	0.4	1.35	IV	gencode	protein_coding	ENSG00000125944.18;HNRNPR
chr1	23344281	-	11.2796208531	47.6	0.47	2.09	IV	gencode	protein_coding	ENSG00000125944.18;HNRNPR
chr1	23344284	-	2.03791469194	129.0	0.42	0.43	IV	gencode	protein_coding	ENSG00000125944.18;HNRNPR
chr1	23370254	+	10.7424960506	42.5	22.67	680.0	II	gencode	antisense	ENSG00000249087.6;ZNF436-AS1
chr1	23531233	-	2.03791469194	129.0	0.37	2.8	IV	gencode	protein_coding	ENSG00000007968.6;E2F2
chr1	23531311	-	1.42180094787	45.0	0.43	5.29	IV	gencode	protein_coding	ENSG00000007968.6;E2F2
chr1	23534967	+	1.13744075829	12.0	72.0	72.0	II	NA	NA	NA
chr1	23559494	-	1.65876777251	105.0	0.35	4.2	IV	gencode	protein_coding	ENSG00000117318.8;ID3
chr1	23559496	-	12.8751974724	25.47	0.25	0.99	IV	gencode	protein_coding	ENSG00000117318.8;ID3
chr1	23559497	-	4.70774091627	74.5	0.43	7.64	IV	gencode	protein_coding	ENSG00000117318.8;ID3
chr1	23559498	-	1.73775671406	27.5	0.46	6.88	IV	gencode	protein_coding	ENSG00000117318.8;ID3
chr1	23559499	-	284.58135861	85.78	0.45	2.1	IV	gencode	protein_coding	ENSG00000117318.8;ID3
chr1	23559501	-	91.4849921011	68.13	0.58	0.53	IV	gencode	protein_coding	ENSG00000117318.8;ID3
chr1	23559503	-	44.4075829384	234.25	0.52	1.01	IV	gencode	protein_coding	ENSG00000117318.8;ID3
chr1	23559527	-	1.61137440758	34.0	0.42	8.5	IV	gencode	protein_coding	ENSG00000117318.8;ID3
chr1	23559528	-	3.15955766193	50.0	0.72	22.22	IV	gencode	protein_coding	ENSG00000117318.8;ID3
chr1	23559529	-	41.8957345972	68.0	0.5	15.07	IV	gencode	protein_coding	ENSG00000117318.8;ID3
chr1	23559530	-	7.20379146919	91.2	0.45	3.77	IV	gencode	protein_coding	ENSG00000117318.8;ID3
chr1	23585852	+	2.59083728278	164.0	164.0	164.0	II	NA	NA	NA
chr1	23586015	+	1.16903633491	74.0	74.0	74.0	II	NA	NA	NA
chr1	23586025	+	1.07424960506	68.0	34.0	68.0	II	NA	NA	NA
chr1	23691801	+	3.01737756714	95.5	1.05	0.1	IV	gencode	protein_coding	ENSG00000142676.12;RPL11
chr1	23691803	+	5.33965244866	30.73	1.03	0.25	IV	gencode	protein_coding	ENSG00000142676.12;RPL11
chr1	23691805	+	3.88625592417	20.5	0.75	0.17	IV	gencode	protein_coding	ENSG00000142676.12;RPL11
chr1	23691806	+	21.3112164297	3.47	0.58	0.06	IV	gencode	protein_coding	ENSG00000142676.12;RPL11
chr1	23691807	+	3.4439178515	13.63	0.6	0.34	IV	gencode	protein_coding	ENSG00000142676.12;RPL11
chr1	23691814	+	1.26382306477	10.0	0.67	0.32	IV	gencode	protein_coding	ENSG00000142676.12;RPL11
chr1	23778283	-	1.13744075829	72.0	0.56	3.43	IV	gencode	antisense	ENSG00000236810.5;TCEB3-AS1
chr1	23778417	+	1.91153238547	60.5	0.66	1.1	IV	gencode	protein_coding	ENSG00000057757.9;PITHD1
chr1	23778418	+	20.8214849921	77.53	0.69	1.2	IV	gencode	protein_coding	ENSG00000057757.9;PITHD1
chr1	23778419	+	5.0868878357	322.0	0.73	1.2	IV	gencode	protein_coding	ENSG00000057757.9;PITHD1
chr1	23791184	+	1.8009478673	114.0	0.53	0.74	IV	gencode	protein_coding	ENSG00000011009.10;LYPLA2
chr1	23791185	+	5.81358609795	122.67	0.48	23.0	IV	gencode	protein_coding	ENSG00000011009.10;LYPLA2
chr1	23791186	+	1.72195892575	109.0	0.58	1.7	IV	gencode	protein_coding	ENSG00000011009.10;LYPLA2
chr1	23800752	-	1.32701421801	21.0	0.37	0.12	IV	gencode	protein_coding	ENSG00000117308.14;GALE
chr1	23800754	-	8.79936808847	37.13	0.72	23.21	IV	gencode	protein_coding	ENSG00000117308.14;GALE
chr1	23800755	-	1.26382306477	80.0	1.63	0.06	IV	gencode	protein_coding	ENSG00000117308.14;GALE
chr1	23800756	-	4.32859399684	137.0	0.7	16.12	IV	gencode	protein_coding	ENSG00000117308.14;GALE
chr1	23825407	-	1.10584518167	70.0	0.44	70.0	IV	gencode	protein_coding	ENSG00000117305.14;HMGCL
chr1	23825428	-	3.64928909953	115.5	0.53	77.0	IV	gencode	protein_coding	ENSG00000117305.14;HMGCL
chr1	23825441	-	1.43759873618	45.5	0.31	91.0	IV	gencode	protein_coding	ENSG00000117305.14;HMGCL
chr1	23825443	-	1.3112164297	83.0	0.63	1.51	IV	gencode	protein_coding	ENSG00000117305.14;HMGCL
chr1	23825444	-	1.65876777251	35.0	0.48	9.55	IV	gencode	protein_coding	ENSG00000117305.14;HMGCL
chr1	23959822	+	1.23222748815	13.0	0.26	0.51	IV	gencode	protein_coding	ENSG00000189266.11;PNRC2
chr1	23959823	+	23.0331753555	48.6	0.28	3.71	IV	gencode	protein_coding	ENSG00000189266.11;PNRC2
chr1	23959824	+	11.0110584518	43.56	0.26	3.02	IV	gencode	protein_coding	ENSG00000189266.11;PNRC2
chr1	23959828	+	1.91153238547	121.0	0.35	0.09	IV	gencode	protein_coding	ENSG00000189266.11;PNRC2
chr1	23959840	+	1.73775671406	110.0	0.34	3.67	IV	gencode	protein_coding	ENSG00000189266.11;PNRC2
chr1	23980337	-	3.85466034755	48.8	1.0	1.67	IV	gencode	protein_coding	ENSG00000188529.14;SRSF10
chr1	23980341	-	5.5766192733	44.13	0.75	3.07	IV	gencode	protein_coding	ENSG00000188529.14;SRSF10
chr1	23980351	-	1.24802527646	79.0	0.84	0.27	IV	gencode	protein_coding	ENSG00000188529.14;SRSF10
chr1	23980369	-	4.72353870458	29.9	0.69	2.41	IV	gencode	protein_coding	ENSG00000188529.14;SRSF10
chr1	23980370	-	10.2685624013	108.33	0.45	325.0	IV	gencode	protein_coding	ENSG00000188529.14;SRSF10
chr1	23980372	-	4.18641390205	88.33	0.63	26.5	IV	gencode	protein_coding	ENSG00000188529.14;SRSF10
chr1	23980373	-	3.47551342812	220.0	0.44	1.39	IV	gencode	protein_coding	ENSG00000188529.14;SRSF10
chr1	24046371	-	1.91153238547	121.0	17.29	121.0	II	NA	NA	NA
chr1	24415802	+	1.4691943128	93.0	0.48	0.65	IV	gencode	protein_coding	ENSG00000001461.16;NIPAL3
chr1	24643293	+	5.2448657188	55.33	0.71	0.73	IV	gencode	protein_coding	ENSG00000133226.16;SRRM1
chr1	24643295	+	2.27488151659	144.0	0.44	0.95	IV	gencode	protein_coding	ENSG00000133226.16;SRRM1
chr1	24643296	+	5.92417061611	375.0	0.65	34.09	IV	gencode	protein_coding	ENSG00000133226.16;SRRM1
chr1	24643298	+	26.4139020537	119.43	0.77	2.47	IV	gencode	protein_coding	ENSG00000133226.16;SRRM1
chr1	24643299	+	1.16903633491	74.0	0.97	0.76	IV	gencode	protein_coding	ENSG00000133226.16;SRRM1
chr1	24643301	+	2.66982622433	28.17	0.76	0.28	IV	gencode	protein_coding	ENSG00000133226.16;SRRM1
chr1	24643302	+	6.84044233807	33.31	0.71	18.04	IV	gencode	protein_coding	ENSG00000133226.16;SRRM1
chr1	24643305	+	1.94312796209	12.3	0.45	0.4	IV	gencode	protein_coding	ENSG00000133226.16;SRRM1
chr1	24643306	+	1.78515007899	28.25	0.94	6.65	IV	gencode	protein_coding	ENSG00000133226.16;SRRM1
chr1	24643312	+	2.35387045814	149.0	0.66	1.8	IV	gencode	protein_coding	ENSG00000133226.16;SRRM1
chr1	24643316	+	1.29541864139	82.0	1.46	2.34	IV	gencode	protein_coding	ENSG00000133226.16;SRRM1
chr1	24745447	+	2.65402843602	168.0	1.22	0.09	IV	gencode	protein_coding	ENSG00000169504.14;CLIC4
chr1	25207141	-	14.4707740916	29.55	916.0	916.0	II	NA	NA	NA
chr1	25232502	-	2.16429699842	27.4	0.22	0.14	IV	gencode	protein_coding	ENSG00000117614.9;SYF2
chr1	25232504	-	3.80726698262	80.33	0.36	0.81	IV	gencode	protein_coding	ENSG00000117614.9;SYF2
chr1	25247453	-	8.40442338073	76.0	0.48	29.56	IV	gencode	protein_coding	ENSG00000117616.17;RSRP1
chr1	25247454	-	123.127962085	127.77	0.4	20.73	IV	gencode	protein_coding	ENSG00000117616.17;RSRP1
chr1	25247455	-	1.99052132701	42.0	0.35	5.73	IV	gencode	protein_coding	ENSG00000117616.17;RSRP1
chr1	25338306	+	4.64454976303	147.0	0.88	2.75	IV	gencode	protein_coding	ENSG00000183726.10;TMEM50A
chr1	25338308	+	24.3285939968	308.0	0.42	8.28	IV	gencode	protein_coding	ENSG00000183726.10;TMEM50A
chr1	25338309	+	2.63823064771	167.0	0.51	4.18	IV	gencode	protein_coding	ENSG00000183726.10;TMEM50A
chr1	25338310	+	4.45497630332	282.0	0.49	1.4	IV	gencode	protein_coding	ENSG00000183726.10;TMEM50A
chr1	25338312	+	2.51184834123	79.5	0.68	1.43	IV	gencode	protein_coding	ENSG00000183726.10;TMEM50A
chr1	25338314	+	2.87519747235	60.67	0.64	1.82	IV	gencode	protein_coding	ENSG00000183726.10;TMEM50A
chr1	25338318	+	6.11374407583	129.0	0.35	1.29	IV	gencode	protein_coding	ENSG00000183726.10;TMEM50A
chr1	25338329	+	1.12164296998	71.0	0.31	8.87	IV	gencode	protein_coding	ENSG00000183726.10;TMEM50A
chr1	25338334	+	1.09004739336	69.0	0.31	0.1	IV	gencode	protein_coding	ENSG00000183726.10;TMEM50A
chr1	25398712	+	17.8672985782	113.1	0.5	3.53	IV	gencode	processed_pseudogene	ENSG00000238084.4;RP3-469D22.1
chr1	25398715	+	1.04265402844	66.0	0.56	66.0	IV	gencode	processed_pseudogene	ENSG00000238084.4;RP3-469D22.1
chr1	25575229	+	4.39178515008	27.8	278.0	278.0	II	NA	NA	NA
chr1	25906411	-	1.59557661927	33.67	0.36	101.0	IV	gencode	miRNA	ENSG00000264021.1;MIR3917
chr1	25906414	-	2.05371248025	130.0	0.67	4.19	IV	gencode	miRNA	ENSG00000264021.1;MIR3917
chr1	25906416	-	6.01895734597	190.5	0.47	14.11	IV	gencode	miRNA	ENSG00000264021.1;MIR3917
chr1	25906417	-	14.0758293839	297.0	0.45	74.25	IV	gencode	miRNA	ENSG00000264021.1;MIR3917
chr1	25906418	-	122.322274882	258.1	0.58	10.52	IV	gencode	miRNA	ENSG00000264021.1;MIR3917
chr1	25906419	-	1862.03791469	247.1	0.64	10.44	IV	gencode	miRNA	ENSG00000264021.1;MIR3917
chr1	25906420	-	34.9605055292	122.94	0.58	2.31	IV	gencode	miRNA	ENSG00000264021.1;MIR3917
chr1	25906421	-	33.1279620853	190.64	0.42	4.39	IV	gencode	miRNA	ENSG00000264021.1;MIR3917
chr1	25906429	-	1.12164296998	71.0	1.11	1.39	IV	gencode	miRNA	ENSG00000264021.1;MIR3917
chr1	25906445	-	2.73301737757	173.0	0.33	3.84	IV	gencode	miRNA	ENSG00000264021.1;MIR3917
chr1	25906451	-	1.9747235387	125.0	0.37	1.62	IV	gencode	miRNA	ENSG00000264021.1;MIR3917
chr1	25906457	-	2.93838862559	62.0	0.31	10.33	IV	gencode	protein_coding	ENSG00000117632.20;STMN1
chr1	25906458	-	1.29541864139	27.33	0.4	3.73	IV	gencode	protein_coding	ENSG00000117632.20;STMN1
chr1	25906466	-	3.39652448657	71.67	0.6	4.67	IV	gencode	protein_coding	ENSG00000117632.20;STMN1
chr1	25906468	-	4.31279620853	273.0	1.01	13.65	IV	gencode	protein_coding	ENSG00000117632.20;STMN1
chr1	25998063	-	6.69826224329	106.0	1.19	4.24	IV	gencode	protein_coding	ENSG00000158006.13;PAFAH2
chr1	25998076	-	2.32227488152	73.5	0.42	8.17	IV	gencode	protein_coding	ENSG00000158006.13;PAFAH2
chr1	25998077	-	3.53870458136	56.0	0.52	22.4	IV	gencode	protein_coding	ENSG00000158006.13;PAFAH2
chr1	26169899	+	2.54344391785	80.5	0.48	1.55	IV	gencode	protein_coding	ENSG00000142684.7;ZNF593
chr1	26169902	+	1.65876777251	52.5	0.36	1.46	IV	gencode	protein_coding	ENSG00000142684.7;ZNF593
chr1	26169908	+	1.01105845182	64.0	0.68	0.17	IV	gencode	protein_coding	ENSG00000142684.7;ZNF593
chr1	26169927	+	5.15007898894	23.29	0.72	1.0	IV	gencode	protein_coding	ENSG00000142684.7;ZNF593
chr1	26169929	+	1.34281200632	42.5	0.83	1.39	IV	gencode	protein_coding	ENSG00000142684.7;ZNF593
chr1	26234200	+	3.08056872038	195.0	0.4	1.77	IV	gencode	protein_coding	ENSG00000130695.13;CEP85
chr1	26280099	+	2.65402843602	84.0	0.45	0.42	IV	gencode	protein_coding	ENSG00000142669.13;SH3BGRL3
chr1	26306635	-	1.27962085308	81.0	0.18	81.0	IV	gencode	protein_coding	ENSG00000158062.20;UBXN11
chr1	26306636	-	4.97630331754	315.0	0.3	2.89	IV	gencode	protein_coding	ENSG00000158062.20;UBXN11
chr1	26306638	-	1.57977883096	100.0	0.17	2.22	IV	gencode	protein_coding	ENSG00000158062.20;UBXN11
chr1	26432321	+	2.16429699842	68.5	0.44	3.26	IV	gencode	protein_coding	ENSG00000117682.16;DHDDS
chr1	26432324	+	1.61137440758	51.0	0.34	1.57	IV	gencode	protein_coding	ENSG00000117682.16;DHDDS
chr1	26432348	+	2.11690363349	134.0	0.36	2.53	IV	gencode	protein_coding	ENSG00000117682.16;DHDDS
chr1	26432362	+	1.83254344392	16.57	0.47	14.5	IV	gencode	protein_coding	ENSG00000117682.16;DHDDS
chr1	26472420	+	16.0031595577	337.67	0.47	5.69	IV	gencode	protein_coding	ENSG00000198830.10;HMGN2
chr1	26472421	+	1.12164296998	71.0	0.64	7.1	IV	gencode	protein_coding	ENSG00000198830.10;HMGN2
chr1	26472447	+	2.25908372828	143.0	0.79	3.25	IV	gencode	protein_coding	ENSG00000198830.10;HMGN2
chr1	26472450	+	26.682464455	337.8	0.34	3.73	IV	gencode	protein_coding	ENSG00000198830.10;HMGN2
chr1	26472451	+	8.90995260664	80.57	0.4	0.84	IV	gencode	protein_coding	ENSG00000198830.10;HMGN2
chr1	26472452	+	1.43759873618	91.0	0.45	3.5	IV	gencode	protein_coding	ENSG00000198830.10;HMGN2
chr1	26472453	+	6.42969984202	407.0	0.43	4.42	IV	gencode	protein_coding	ENSG00000198830.10;HMGN2
chr1	26472506	+	24.7867298578	224.14	0.64	5.49	IV	gencode	protein_coding	ENSG00000198830.10;HMGN2
chr1	26472507	+	1.57977883096	100.0	0.86	2.17	IV	gencode	protein_coding	ENSG00000198830.10;HMGN2
chr1	26472508	+	1.05845181675	67.0	0.91	0.29	IV	gencode	protein_coding	ENSG00000198830.10;HMGN2
chr1	26472510	+	1.57977883096	100.0	1.11	0.36	IV	gencode	protein_coding	ENSG00000198830.10;HMGN2
chr1	26472515	+	1.94312796209	30.75	1.03	0.06	IV	gencode	protein_coding	ENSG00000198830.10;HMGN2
chr1	26695716	+	2.98578199052	94.5	0.57	9.95	IV	NA	NA	NA
chr1	26863149	+	4.73933649289	300.0	0.67	0.1	IV	gencode	protein_coding	ENSG00000175793.11;SFN
chr1	26890274	-	4.67614533965	59.2	0.3	1.57	IV	gencode	protein_coding	ENSG00000142751.14;GPN2
chr1	26890283	-	4.29699842022	54.4	0.37	1.58	IV	gencode	protein_coding	ENSG00000142751.14;GPN2
chr1	26921722	+	5.35545023697	339.0	0.28	0.42	IV	gencode	protein_coding	ENSG00000090273.13;NUDC
chr1	26921726	+	2.25908372828	23.83	0.5	0.23	IV	gencode	protein_coding	ENSG00000090273.13;NUDC
chr1	26921745	+	1.87993680885	119.0	0.32	0.11	IV	gencode	protein_coding	ENSG00000090273.13;NUDC
chr1	26921747	+	1.10584518167	70.0	0.45	0.39	IV	gencode	protein_coding	ENSG00000090273.13;NUDC
chr1	26921748	+	1.43759873618	45.5	0.26	0.31	IV	gencode	protein_coding	ENSG00000090273.13;NUDC
chr1	26921756	+	30.1421800948	238.5	0.3	1.03	IV	gencode	protein_coding	ENSG00000090273.13;NUDC
chr1	26921757	+	5.27646129542	111.33	0.26	10.12	IV	gencode	protein_coding	ENSG00000090273.13;NUDC
chr1	26921759	+	4.61295418641	292.0	0.35	3.32	IV	gencode	protein_coding	ENSG00000090273.13;NUDC
chr1	26921760	+	2.51184834123	159.0	0.64	0.19	IV	gencode	protein_coding	ENSG00000090273.13;NUDC
chr1	26921785	+	2.35387045814	149.0	0.43	1.05	IV	gencode	protein_coding	ENSG00000090273.13;NUDC
chr1	26921787	+	11.2796208531	238.0	0.76	2.52	IV	gencode	protein_coding	ENSG00000090273.13;NUDC
chr1	26921793	+	1.26382306477	80.0	0.4	1.6	IV	gencode	protein_coding	ENSG00000090273.13;NUDC
chr1	26993692	+	7.8672985782	498.0	0.26	1.08	IV	gencode	protein_coding	ENSG00000253368.3;TRNP1
chr1	26993695	+	1.53238546603	48.5	0.21	48.5	IV	gencode	protein_coding	ENSG00000253368.3;TRNP1
chr1	27155125	-	7.5355450237	159.0	0.84	1.72	IV	NA	NA	NA
chr1	27155128	-	2.16429699842	19.57	0.64	0.34	IV	NA	NA	NA
chr1	27322255	+	3.68088467615	58.25	0.42	3.7	IV	gencode	protein_coding	ENSG00000186501.14;TMEM222
chr1	27322266	+	3.19115323855	40.4	0.59	1.94	IV	gencode	protein_coding	ENSG00000186501.14;TMEM222
chr1	27490146	-	2.10110584518	133.0	0.29	1.87	IV	gencode	protein_coding	ENSG00000158195.10;WASF2
chr1	27604144	-	1.20063191153	76.0	0.67	0.54	IV	NA	NA	NA
chr1	27672191	-	1.4691943128	93.0	0.31	0.87	IV	gencode	protein_coding	ENSG00000126709.14;IFI6
chr1	27672192	-	4.72353870458	99.67	0.45	1.09	IV	gencode	protein_coding	ENSG00000126709.14;IFI6
chr1	27726020	+	1.4691943128	93.0	0.61	3.21	IV	gencode	protein_coding	ENSG00000009780.15;FAM76A
chr1	27830814	+	11.4060031596	22.56	0.33	2.81	IV	gencode	protein_coding	ENSG00000117751.17;PPP1R8
chr1	27914575	-	5.19747235387	82.25	0.59	1.96	IV	gencode	protein_coding	ENSG00000117748.9;RPA2
chr1	27935029	+	1.35860979463	43.0	0.29	2.69	IV	gencode	protein_coding	ENSG00000130768.14;SMPDL3B
chr1	28088592	-	2.21169036335	140.0	0.39	10.0	IV	gencode	protein_coding	ENSG00000158161.15;EYA3
chr1	28088600	-	2.16429699842	137.0	0.52	12.45	IV	gencode	protein_coding	ENSG00000158161.15;EYA3
chr1	28088601	-	1.62717219589	103.0	0.39	103.0	IV	gencode	protein_coding	ENSG00000158161.15;EYA3
chr1	28088602	-	4.48657187994	284.0	0.55	10.52	IV	gencode	protein_coding	ENSG00000158161.15;EYA3
chr1	28088610	-	6.0663507109	96.0	0.43	11.64	IV	gencode	protein_coding	ENSG00000158161.15;EYA3
chr1	28088613	-	1.92733017378	40.67	0.41	9.38	IV	gencode	protein_coding	ENSG00000158161.15;EYA3
chr1	28088615	-	1.01105845182	64.0	0.55	10.67	IV	gencode	protein_coding	ENSG00000158161.15;EYA3
chr1	28096429	-	2.51184834123	159.0	0.73	159.0	IV	gencode	processed_pseudogene	ENSG00000228589.3;SPCS2P4
chr1	28096431	-	1.54818325434	98.0	0.87	98.0	IV	gencode	processed_pseudogene	ENSG00000228589.3;SPCS2P4
chr1	28096434	-	1.94312796209	123.0	0.6	123.0	IV	gencode	processed_pseudogene	ENSG00000228589.3;SPCS2P4
chr1	28096435	-	11.4533965245	725.0	0.52	725.0	IV	gencode	processed_pseudogene	ENSG00000228589.3;SPCS2P4
chr1	28096437	-	4.53396524487	287.0	0.8	57.4	IV	gencode	processed_pseudogene	ENSG00000228589.3;SPCS2P4
chr1	28096441	-	3.22274881517	204.0	0.95	204.0	IV	gencode	processed_pseudogene	ENSG00000228589.3;SPCS2P4
chr1	28096442	-	3.53870458136	112.0	1.0	224.0	IV	gencode	processed_pseudogene	ENSG00000228589.3;SPCS2P4
chr1	28096445	-	1.26382306477	80.0	0.5	26.67	IV	gencode	processed_pseudogene	ENSG00000228589.3;SPCS2P4
chr1	28233020	-	2.48025276461	157.0	0.46	0.63	IV	gencode	protein_coding	ENSG00000126698.10;DNAJC8
chr1	28236095	+	2.25908372828	71.5	0.77	1.08	IV	gencode	protein_coding	ENSG00000130770.17;ATPIF1
chr1	28236100	+	1.50078988942	95.0	0.38	0.49	IV	gencode	protein_coding	ENSG00000130770.17;ATPIF1
chr1	28236102	+	2.81200631912	59.33	0.2	10.47	IV	gencode	protein_coding	ENSG00000130770.17;ATPIF1
chr1	28236121	+	24.4865718799	32.29	0.18	2.46	IV	gencode	protein_coding	ENSG00000130770.17;ATPIF1
chr1	28236122	+	2.24328593997	47.33	0.22	6.45	IV	gencode	protein_coding	ENSG00000130770.17;ATPIF1
chr1	28236124	+	15.7345971564	55.33	0.2	1.0	IV	gencode	protein_coding	ENSG00000130770.17;ATPIF1
chr1	28236127	+	2.22748815166	47.0	0.73	0.27	IV	gencode	protein_coding	ENSG00000130770.17;ATPIF1
chr1	28236129	+	2.30647709321	73.0	0.37	0.91	IV	gencode	protein_coding	ENSG00000130770.17;ATPIF1
chr1	28236131	+	4.96050552923	44.86	0.37	0.84	IV	gencode	protein_coding	ENSG00000130770.17;ATPIF1
chr1	28236132	+	1.72195892575	109.0	0.37	0.93	IV	gencode	protein_coding	ENSG00000130770.17;ATPIF1
chr1	28236134	+	11.8483412322	187.5	0.45	0.71	IV	gencode	protein_coding	ENSG00000130770.17;ATPIF1
chr1	28236135	+	1.39020537125	88.0	0.8	22.0	IV	gencode	protein_coding	ENSG00000130770.17;ATPIF1
chr1	28236136	+	1.42180094787	90.0	0.38	0.95	IV	gencode	protein_coding	ENSG00000130770.17;ATPIF1
chr1	28236151	+	1.01105845182	64.0	0.52	0.54	IV	gencode	protein_coding	ENSG00000130770.17;ATPIF1
chr1	28236154	+	36.4139020537	230.5	0.46	1.34	IV	gencode	protein_coding	ENSG00000130770.17;ATPIF1
chr1	28236155	+	1.43759873618	91.0	0.51	1.15	IV	gencode	protein_coding	ENSG00000130770.17;ATPIF1
chr1	28236163	+	3.17535545024	201.0	0.7	0.25	IV	gencode	protein_coding	ENSG00000130770.17;ATPIF1
chr1	28313894	-	5.7345971564	9.55	121.0	363.0	II	NA	NA	NA
chr1	28346327	-	1.99052132701	63.0	63.0	126.0	II	NA	NA	NA
chr1	28346334	-	3.83886255924	121.5	9.72	34.71	II	NA	NA	NA
chr1	28369771	+	1.72195892575	109.0	0.46	1.82	IV	gencode	protein_coding	ENSG00000204138.12;PHACTR4
chr1	28505989	+	1.26382306477	80.0	1.43	40.0	IV	gencode	protein_coding	ENSG00000180198.15;RCC1
chr1	28506043	+	3.2859399684	7.17	0.27	0.08	IV	gencode	protein_coding	ENSG00000180198.15;RCC1
chr1	28506044	+	13.3333333333	7.89	0.38	0.34	IV	gencode	protein_coding	ENSG00000180198.15;RCC1
chr1	28506045	+	5.93996840442	22.12	0.4	0.35	IV	gencode	protein_coding	ENSG00000180198.15;RCC1
chr1	28507365	+	1.1532385466	0.01	6.08	73.0	I	gencode	sense_intronic	ENSG00000242125.3;SNHG3
chr1	28518255	+	1.95892575039	41.33	1.2	0.59	IV	gencode	protein_coding	ENSG00000180198.15;RCC1
chr1	28553085	+	1.48499210111	94.0	0.63	1.09	IV	gencode	protein_coding	ENSG00000180098.9;TRNAU1AP
chr1	28553087	+	1.32701421801	84.0	0.6	1.01	IV	gencode	protein_coding	ENSG00000180098.9;TRNAU1AP
chr1	28578819	-	9.5102685624	0.06	20.07	602.0	I	gencode	snoRNA	ENSG00000221539.1;SNORD99
chr1	28579893	-	1.29541864139	0.14	82.0	82.0	I	gencode	antisense	ENSG00000197989.13;SNHG12
chr1	28581871	-	2.76461295419	175.0	0.56	0.71	IV	gencode	antisense	ENSG00000197989.13;SNHG12
chr1	28581872	-	1.78515007899	56.5	0.3	0.3	IV	gencode	antisense	ENSG00000197989.13;SNHG12
chr1	28643063	-	1.39020537125	88.0	1.21	1.91	IV	gencode	protein_coding	ENSG00000120656.11;TAF12
chr1	28643085	-	1.91153238547	121.0	0.73	0.77	IV	gencode	protein_coding	ENSG00000120656.11;TAF12
chr1	28648595	+	1.23222748815	13.0	1.73	39.0	IV	gencode	snRNA	ENSG00000274978.1;RNU11
chr1	28648600	+	147.045813586	6.86	1.0	273.76	IV	gencode	snRNA	ENSG00000274978.1;RNU11
chr1	28648601	+	4.34439178515	10.19	1.12	68.75	IV	gencode	snRNA	ENSG00000274978.1;RNU11
chr1	28648602	+	2.08530805687	6.0	0.84	132.0	IV	gencode	snRNA	ENSG00000274978.1;RNU11
chr1	28736912	+	1.21642969984	38.5	0.31	5.5	IV	gencode	protein_coding	ENSG00000198492.14;YTHDF2
chr1	28736939	+	1.18483412322	37.5	0.73	10.71	IV	gencode	protein_coding	ENSG00000198492.14;YTHDF2
chr1	28736940	+	7.33017377567	92.8	0.72	2.44	IV	gencode	protein_coding	ENSG00000198492.14;YTHDF2
chr1	28736942	+	1.34281200632	85.0	0.93	42.5	IV	gencode	protein_coding	ENSG00000198492.14;YTHDF2
chr1	28736945	+	2.36966824645	150.0	0.48	1.4	IV	gencode	protein_coding	ENSG00000198492.14;YTHDF2
chr1	28982641	-	3.88625592417	6.83	0.32	6.31	IV	gencode	processed_pseudogene	ENSG00000225616.2;RP4-604A21.1
chr1	28982642	-	12.7646129542	9.73	0.38	2.14	IV	gencode	processed_pseudogene	ENSG00000225616.2;RP4-604A21.1
chr1	28982643	-	366.840442338	11.58	0.41	2.86	IV	gencode	processed_pseudogene	ENSG00000225616.2;RP4-604A21.1
chr1	28982644	-	466.887835703	6.65	0.41	0.59	IV	gencode	processed_pseudogene	ENSG00000225616.2;RP4-604A21.1
chr1	28982645	-	3.30173775671	8.36	0.53	0.04	IV	gencode	processed_pseudogene	ENSG00000225616.2;RP4-604A21.1
chr1	29230924	-	3.22274881517	204.0	0.4	1.4	IV	gencode	protein_coding	ENSG00000116353.15;MECR
chr1	30718738	+	1.34281200632	28.33	0.84	42.5	IV	gencode	antisense	ENSG00000186056.9;MATN1-AS1
chr1	30718772	+	2.08530805687	33.0	0.39	14.67	IV	gencode	antisense	ENSG00000186056.9;MATN1-AS1
chr1	31065667	-	1.20063191153	76.0	0.31	1.77	IV	gencode	protein_coding	ENSG00000134644.15;PUM1
chr1	31065686	-	2.2906793049	145.0	0.28	0.76	IV	gencode	protein_coding	ENSG00000134644.15;PUM1
chr1	31065693	-	2.89099526066	61.0	0.34	0.65	IV	gencode	protein_coding	ENSG00000134644.15;PUM1
chr1	31065695	-	4.5971563981	145.5	0.36	0.92	IV	gencode	protein_coding	ENSG00000134644.15;PUM1
chr1	31065706	-	5.38704581359	48.71	0.43	11.0	IV	gencode	protein_coding	ENSG00000134644.15;PUM1
chr1	31065716	-	1.09004739336	69.0	0.72	4.31	IV	gencode	protein_coding	ENSG00000134644.15;PUM1
chr1	31065717	-	11.1848341232	177.0	0.66	2.88	IV	gencode	protein_coding	ENSG00000134644.15;PUM1
chr1	31110695	+	17.4565560821	21.25	26.31	1105.0	II	NA	NA	NA
chr1	31296764	-	7.64612954186	96.8	0.95	96.8	IV	gencode	protein_coding	ENSG00000060688.12;SNRNP40
chr1	31296765	-	5.5766192733	353.0	0.45	1.24	IV	gencode	protein_coding	ENSG00000060688.12;SNRNP40
chr1	31296766	-	9.88941548183	41.73	0.58	626.0	IV	gencode	protein_coding	ENSG00000060688.12;SNRNP40
chr1	31296767	-	5.45023696682	49.29	0.51	2.18	IV	gencode	protein_coding	ENSG00000060688.12;SNRNP40
chr1	31296768	-	2.32227488152	147.0	1.16	5.25	IV	gencode	protein_coding	ENSG00000060688.12;SNRNP40
chr1	31296770	-	7.67772511848	243.0	0.53	5.23	IV	gencode	protein_coding	ENSG00000060688.12;SNRNP40
chr1	31296788	-	1.34281200632	42.5	0.6	0.37	IV	gencode	protein_coding	ENSG00000060688.12;SNRNP40
chr1	31296998	+	1.94312796209	61.5	0.71	1.58	IV	gencode	protein_coding	ENSG00000121766.14;ZCCHC17
chr1	31297006	+	3.52290679305	223.0	0.98	223.0	IV	gencode	protein_coding	ENSG00000121766.14;ZCCHC17
chr1	31297023	+	1.3112164297	83.0	0.46	5.53	IV	gencode	protein_coding	ENSG00000121766.14;ZCCHC17
chr1	31297032	+	2.79620853081	88.5	0.5	0.8	IV	gencode	protein_coding	ENSG00000121766.14;ZCCHC17
chr1	31297049	+	4.12322274882	261.0	0.98	10.04	IV	gencode	protein_coding	ENSG00000121766.14;ZCCHC17
chr1	31503744	-	16.1137440758	37.78	68.0	1020.0	II	gencode	misc_RNA	ENSG00000265961.1;Y_RNA
chr1	31644885	-	1.56398104265	49.5	0.83	0.74	IV	gencode	protein_coding	ENSG00000162517.12;PEF1
chr1	31938344	-	1.81674565561	28.75	0.57	5.75	IV	gencode	protein_coding	ENSG00000184007.17;PTP4A2
chr1	31938347	-	1.26382306477	40.0	0.78	3.2	IV	gencode	protein_coding	ENSG00000184007.17;PTP4A2
chr1	31938354	-	1.65876777251	105.0	0.5	0.19	IV	gencode	protein_coding	ENSG00000184007.17;PTP4A2
chr1	32013854	+	26.63507109	140.5	0.46	5.3	IV	gencode	protein_coding	ENSG00000121774.17;KHDRBS1
chr1	32013855	+	14.8025276461	58.56	0.48	4.18	IV	gencode	protein_coding	ENSG00000121774.17;KHDRBS1
chr1	32013860	+	3.14375987362	66.33	1.14	0.82	IV	gencode	protein_coding	ENSG00000121774.17;KHDRBS1
chr1	32013861	+	1.01105845182	64.0	0.49	21.33	IV	gencode	protein_coding	ENSG00000121774.17;KHDRBS1
chr1	32013863	+	10.9636650869	347.0	0.48	1.47	IV	gencode	protein_coding	ENSG00000121774.17;KHDRBS1
chr1	32013865	+	1.09004739336	69.0	0.66	2.03	IV	gencode	protein_coding	ENSG00000121774.17;KHDRBS1
chr1	32013866	+	1.78515007899	37.67	0.51	0.78	IV	gencode	protein_coding	ENSG00000121774.17;KHDRBS1
chr1	32013868	+	5.63981042654	18.79	0.52	3.53	IV	gencode	protein_coding	ENSG00000121774.17;KHDRBS1
chr1	32013869	+	1.35860979463	43.0	0.56	2.26	IV	gencode	protein_coding	ENSG00000121774.17;KHDRBS1
chr1	32013870	+	3.23854660348	9.76	0.39	0.48	IV	gencode	protein_coding	ENSG00000121774.17;KHDRBS1
chr1	32013893	+	1.75355450237	111.0	0.2	1.13	IV	gencode	protein_coding	ENSG00000121774.17;KHDRBS1
chr1	32072939	+	1.39020537125	88.0	1.02	1.11	IV	gencode	protein_coding	ENSG00000121775.17;TMEM39B
chr1	32108045	+	1.72195892575	109.0	0.29	2.37	IV	gencode	protein_coding	ENSG00000025800.13;KPNA6
chr1	32108047	+	2.87519747235	91.0	0.66	4.67	IV	gencode	protein_coding	ENSG00000025800.13;KPNA6
chr1	32108053	+	1.16903633491	74.0	0.42	2.18	IV	gencode	protein_coding	ENSG00000025800.13;KPNA6
chr1	32108056	+	34.691943128	52.29	0.52	24.67	IV	gencode	protein_coding	ENSG00000025800.13;KPNA6
chr1	32108057	+	1.37440758294	87.0	0.89	21.75	IV	gencode	protein_coding	ENSG00000025800.13;KPNA6
chr1	32108058	+	2.87519747235	26.0	0.51	13.0	IV	gencode	protein_coding	ENSG00000025800.13;KPNA6
chr1	32108108	+	6.69826224329	84.8	0.47	7.85	IV	gencode	protein_coding	ENSG00000025800.13;KPNA6
chr1	32179675	+	1.1532385466	36.5	0.38	0.91	IV	gencode	protein_coding	ENSG00000084652.15;TXLNA
chr1	32179726	+	1.34281200632	85.0	0.66	14.17	IV	gencode	protein_coding	ENSG00000084652.15;TXLNA
chr1	32179743	+	26.9826224329	155.27	0.79	3.4	IV	gencode	protein_coding	ENSG00000084652.15;TXLNA
chr1	32179744	+	2.38546603476	151.0	0.72	1.22	IV	gencode	protein_coding	ENSG00000084652.15;TXLNA
chr1	32179745	+	4.01263823065	254.0	1.24	23.09	IV	gencode	protein_coding	ENSG00000084652.15;TXLNA
chr1	32179753	+	1.42180094787	90.0	0.84	90.0	IV	gencode	protein_coding	ENSG00000084652.15;TXLNA
chr1	32179758	+	3.94944707741	50.0	0.79	15.63	IV	gencode	protein_coding	ENSG00000084652.15;TXLNA
chr1	32222392	+	2.60663507109	165.0	0.4	3.37	IV	gencode	protein_coding	ENSG00000084623.11;EIF3I
chr1	32222395	+	34.7077409163	29.29	0.43	11.5	IV	gencode	protein_coding	ENSG00000084623.11;EIF3I
chr1	32222396	+	4.20221169036	15.65	0.41	12.09	IV	gencode	protein_coding	ENSG00000084623.11;EIF3I
chr1	32222397	+	1.26382306477	16.0	0.44	13.33	IV	gencode	protein_coding	ENSG00000084623.11;EIF3I
chr1	32222398	+	4.7551342812	18.81	0.4	12.04	IV	gencode	protein_coding	ENSG00000084623.11;EIF3I
chr1	32222404	+	2.55924170616	18.0	0.53	0.36	IV	gencode	protein_coding	ENSG00000084623.11;EIF3I
chr1	32222405	+	3.4439178515	43.6	0.6	0.96	IV	gencode	protein_coding	ENSG00000084623.11;EIF3I
chr1	32222407	+	12.9857819905	34.25	0.49	1.18	IV	gencode	protein_coding	ENSG00000084623.11;EIF3I
chr1	32222411	+	1.05845181675	16.75	0.68	0.71	IV	gencode	protein_coding	ENSG00000084623.11;EIF3I
chr1	32222413	+	1.09004739336	69.0	0.66	0.44	IV	gencode	protein_coding	ENSG00000084623.11;EIF3I
chr1	32222433	+	1.53238546603	97.0	0.48	1.35	IV	gencode	protein_coding	ENSG00000084623.11;EIF3I
chr1	32292123	+	2.14849921011	136.0	0.58	1.68	IV	gencode	protein_coding	ENSG00000116478.11;HDAC1
chr1	32292125	+	1.91153238547	121.0	0.35	2.42	IV	gencode	protein_coding	ENSG00000116478.11;HDAC1
chr1	32292126	+	4.66034755134	295.0	0.42	24.58	IV	gencode	protein_coding	ENSG00000116478.11;HDAC1
chr1	32292131	+	1.26382306477	80.0	0.56	1.86	IV	gencode	protein_coding	ENSG00000116478.11;HDAC1
chr1	32292135	+	1.12164296998	71.0	0.97	1.37	IV	gencode	protein_coding	ENSG00000116478.11;HDAC1
chr1	32292140	+	9.68404423381	613.0	0.31	7.3	IV	gencode	protein_coding	ENSG00000116478.11;HDAC1
chr1	32292141	+	1.4691943128	46.5	0.2	93.0	IV	gencode	protein_coding	ENSG00000116478.11;HDAC1
chr1	32292150	+	2.89099526066	91.5	0.32	5.38	IV	gencode	protein_coding	ENSG00000116478.11;HDAC1
chr1	32336230	-	1.73775671406	55.0	0.61	0.13	IV	gencode	protein_coding	ENSG00000175130.6;MARCKSL1
chr1	32336233	-	1.37440758294	87.0	0.32	0.02	IV	gencode	protein_coding	ENSG00000175130.6;MARCKSL1
chr1	32394431	-	1.09004739336	69.0	0.28	0.57	IV	gencode	protein_coding	ENSG00000160058.18;BSDC1
chr1	32478229	+	2.30647709321	146.0	73.0	146.0	II	NA	NA	NA
chr1	32650533	-	2.43285939968	25.67	0.68	0.52	IV	gencode	protein_coding	ENSG00000176261.15;ZBTB8OS
chr1	32650541	-	3.98104265403	50.4	0.36	5.6	IV	gencode	protein_coding	ENSG00000176261.15;ZBTB8OS
chr1	32650545	-	1.99052132701	12.6	0.38	0.2	IV	gencode	protein_coding	ENSG00000176261.15;ZBTB8OS
chr1	32650550	-	3.98104265403	50.4	0.69	0.68	IV	gencode	protein_coding	ENSG00000176261.15;ZBTB8OS
chr1	32650558	-	1.92733017378	61.0	0.45	40.67	IV	gencode	protein_coding	ENSG00000176261.15;ZBTB8OS
chr1	32651280	+	1.3112164297	41.5	0.61	1.15	IV	gencode	protein_coding	ENSG00000162521.18;RBBP4
chr1	32817349	-	5.54502369668	351.0	0.94	1.07	IV	gencode	protein_coding	ENSG00000134684.10;YARS
chr1	32817354	-	2.33807266983	148.0	0.7	1.14	IV	gencode	protein_coding	ENSG00000134684.10;YARS
chr1	32817358	-	6.76145339652	53.5	0.73	1.04	IV	gencode	protein_coding	ENSG00000134684.10;YARS
chr1	32817653	+	1.87993680885	119.0	0.43	0.61	IV	gencode	protein_coding	ENSG00000116497.17;S100PBP
chr1	32964813	-	1.02685624013	65.0	0.41	0.23	IV	gencode	protein_coding	ENSG00000116514.16;RNF19B
chr1	33036840	-	2.02211690363	32.0	0.37	5.82	IV	gencode	protein_coding	ENSG00000004455.16;AK2
chr1	33036841	-	4.21800947867	133.5	0.72	1.76	IV	gencode	protein_coding	ENSG00000004455.16;AK2
chr1	33036842	-	2.36966824645	37.5	0.43	37.5	IV	gencode	protein_coding	ENSG00000004455.16;AK2
chr1	33036843	-	5.0868878357	161.0	0.43	5.75	IV	gencode	protein_coding	ENSG00000004455.16;AK2
chr1	33036844	-	13.0963665087	69.08	0.46	103.63	IV	gencode	protein_coding	ENSG00000004455.16;AK2
chr1	33036845	-	28.7203791469	227.25	0.35	5.74	IV	gencode	protein_coding	ENSG00000004455.16;AK2
chr1	33036847	-	2.60663507109	41.25	0.43	3.3	IV	gencode	protein_coding	ENSG00000004455.16;AK2
chr1	33036848	-	39.1153238547	190.46	0.49	6.0	IV	gencode	protein_coding	ENSG00000004455.16;AK2
chr1	33036851	-	2.06951026856	131.0	0.65	0.91	IV	gencode	protein_coding	ENSG00000004455.16;AK2
chr1	33036853	-	3.03317535545	192.0	0.39	24.0	IV	gencode	protein_coding	ENSG00000004455.16;AK2
chr1	33036854	-	1.35860979463	86.0	0.47	0.57	IV	gencode	protein_coding	ENSG00000004455.16;AK2
chr1	33036859	-	2.30647709321	146.0	0.48	1.9	IV	gencode	protein_coding	ENSG00000004455.16;AK2
chr1	33036861	-	5.29225908373	335.0	0.81	2.18	IV	gencode	protein_coding	ENSG00000004455.16;AK2
chr1	33036863	-	4.67614533965	148.0	0.39	3.15	IV	gencode	protein_coding	ENSG00000004455.16;AK2
chr1	33036868	-	4.47077409163	283.0	0.92	1.42	IV	gencode	protein_coding	ENSG00000004455.16;AK2
chr1	33036870	-	3.15955766193	200.0	0.52	1.89	IV	gencode	protein_coding	ENSG00000004455.16;AK2
chr1	33036879	-	8.15165876777	258.0	0.49	1.14	IV	gencode	protein_coding	ENSG00000004455.16;AK2
chr1	33036882	-	1.02685624013	65.0	0.97	1.03	IV	gencode	protein_coding	ENSG00000004455.16;AK2
chr1	33036883	-	3.79146919431	80.0	0.37	60.0	IV	gencode	protein_coding	ENSG00000004455.16;AK2
chr1	33036891	-	1.89573459716	40.0	1.45	1.18	IV	gencode	protein_coding	ENSG00000004455.16;AK2
chr1	33036894	-	2.84360189573	180.0	1.01	2.43	IV	gencode	protein_coding	ENSG00000004455.16;AK2
chr1	33255646	+	1.99052132701	63.0	0.98	7.87	IV	NA	NA	NA
chr1	33349894	-	1.12164296998	71.0	0.51	0.23	IV	gencode	protein_coding	ENSG00000134686.16;PHC2
chr1	33349897	-	3.53870458136	224.0	0.54	0.63	IV	gencode	protein_coding	ENSG00000134686.16;PHC2
chr1	34985305	-	1.32701421801	84.0	0.36	1.56	IV	gencode	protein_coding	ENSG00000243749.1;ZMYM6NB
chr1	34985325	-	4.23380726698	134.0	0.19	1.02	IV	gencode	protein_coding	ENSG00000243749.1;ZMYM6NB
chr1	34985330	-	1.76935229068	112.0	0.6	1.93	IV	gencode	protein_coding	ENSG00000243749.1;ZMYM6NB
chr1	35031945	-	4.02843601896	255.0	0.41	10.2	IV	gencode	protein_coding	ENSG00000163867.16;ZMYM6
chr1	35079385	+	1.43759873618	91.0	0.25	1.54	IV	gencode	protein_coding	ENSG00000197056.9;ZMYM1
chr1	35079386	+	4.54976303318	96.0	0.48	2.74	IV	gencode	protein_coding	ENSG00000197056.9;ZMYM1
chr1	35079387	+	1.53238546603	48.5	0.56	3.13	IV	gencode	protein_coding	ENSG00000197056.9;ZMYM1
chr1	35079396	+	1.13744075829	72.0	0.45	2.06	IV	gencode	protein_coding	ENSG00000197056.9;ZMYM1
chr1	35193143	-	1.69036334913	17.83	0.73	0.4	IV	gencode	protein_coding	ENSG00000116560.10;SFPQ
chr1	35193145	-	4.77093206951	12.08	0.74	0.04	IV	gencode	protein_coding	ENSG00000116560.10;SFPQ
chr1	35268709	+	1.07424960506	13.6	0.39	0.52	IV	NA	NA	NA
chr1	35427892	-	1.50078988942	47.5	15.83	95.0	II	NA	NA	NA
chr1	35641478	-	1.05845181675	67.0	0.65	1.29	IV	gencode	protein_coding	ENSG00000126067.11;PSMB2
chr1	35641509	-	5.2448657188	110.67	0.74	0.45	IV	gencode	protein_coding	ENSG00000126067.11;PSMB2
chr1	35641511	-	1.61137440758	25.5	0.68	14.57	IV	gencode	protein_coding	ENSG00000126067.11;PSMB2
chr1	35641512	-	1.65876777251	105.0	1.87	0.66	IV	gencode	protein_coding	ENSG00000126067.11;PSMB2
chr1	35641514	-	16.4612954186	86.83	1.25	0.67	IV	gencode	protein_coding	ENSG00000126067.11;PSMB2
chr1	35641516	-	1.50078988942	15.83	0.98	0.28	IV	gencode	protein_coding	ENSG00000126067.11;PSMB2
chr1	35641519	-	1.37440758294	5.12	0.4	0.06	IV	gencode	protein_coding	ENSG00000126067.11;PSMB2
chr1	35641522	-	2.43285939968	30.8	0.2	1.9	IV	gencode	protein_coding	ENSG00000126067.11;PSMB2
chr1	35641523	-	1.89573459716	20.0	0.14	1.38	IV	gencode	protein_coding	ENSG00000126067.11;PSMB2
chr1	35641524	-	5.07109004739	40.13	0.26	3.73	IV	gencode	protein_coding	ENSG00000126067.11;PSMB2
chr1	35641525	-	10.4107424961	94.14	0.33	28.65	IV	gencode	protein_coding	ENSG00000126067.11;PSMB2
chr1	35641526	-	138.767772512	151.45	0.39	19.35	IV	gencode	protein_coding	ENSG00000126067.11;PSMB2
chr1	35641527	-	1.40600315956	11.13	0.29	1.62	IV	gencode	protein_coding	ENSG00000126067.11;PSMB2
chr1	35641529	-	1.4691943128	46.5	0.19	0.88	IV	gencode	protein_coding	ENSG00000126067.11;PSMB2
chr1	35641534	-	3.99684044234	253.0	0.69	1.28	IV	gencode	protein_coding	ENSG00000126067.11;PSMB2
chr1	35641538	-	19.7314375987	124.9	0.65	2.77	IV	gencode	protein_coding	ENSG00000126067.11;PSMB2
chr1	35641545	-	1.20063191153	76.0	1.38	12.67	IV	gencode	protein_coding	ENSG00000126067.11;PSMB2
chr1	35641550	-	5.00789889415	317.0	1.07	13.21	IV	gencode	protein_coding	ENSG00000126067.11;PSMB2
chr1	35641551	-	6.27172195893	397.0	0.81	15.27	IV	gencode	protein_coding	ENSG00000126067.11;PSMB2
chr1	35641552	-	2.40126382306	152.0	0.55	1.71	IV	gencode	protein_coding	ENSG00000126067.11;PSMB2
chr1	35641554	-	2.30647709321	146.0	0.3	6.35	IV	gencode	protein_coding	ENSG00000126067.11;PSMB2
chr1	35769964	-	3.09636650869	196.0	0.55	1.78	IV	gencode	protein_coding	ENSG00000092853.13;CLSPN
chr1	35769967	-	1.07424960506	68.0	1.55	0.29	IV	gencode	protein_coding	ENSG00000092853.13;CLSPN
chr1	35769978	-	1.99052132701	63.0	1.24	0.82	IV	gencode	protein_coding	ENSG00000092853.13;CLSPN
chr1	36149486	-	5.89257503949	53.29	0.58	1.1	IV	gencode	protein_coding	ENSG00000054116.11;TRAPPC3
chr1	36149489	-	2.51184834123	79.5	0.45	0.95	IV	gencode	protein_coding	ENSG00000054116.11;TRAPPC3
chr1	36149490	-	5.05529225908	160.0	0.63	24.62	IV	gencode	protein_coding	ENSG00000054116.11;TRAPPC3
chr1	36149491	-	9.36808846761	296.5	0.53	1.38	IV	gencode	protein_coding	ENSG00000054116.11;TRAPPC3
chr1	36149493	-	1.27962085308	81.0	0.56	5.79	IV	gencode	protein_coding	ENSG00000054116.11;TRAPPC3
chr1	36149494	-	2.00631911532	127.0	0.68	3.85	IV	gencode	protein_coding	ENSG00000054116.11;TRAPPC3
chr1	36149496	-	1.95892575039	124.0	0.7	1.33	IV	gencode	protein_coding	ENSG00000054116.11;TRAPPC3
chr1	36224429	+	2.10110584518	133.0	0.22	0.17	IV	gencode	protein_coding	ENSG00000054118.13;THRAP3
chr1	36224443	+	1.40600315956	89.0	0.35	1.2	IV	gencode	protein_coding	ENSG00000054118.13;THRAP3
chr1	36224450	+	3.31753554502	210.0	0.82	15.0	IV	gencode	protein_coding	ENSG00000054118.13;THRAP3
chr1	36224454	+	1.35860979463	86.0	0.92	0.58	IV	gencode	protein_coding	ENSG00000054118.13;THRAP3
chr1	36224460	+	1.45339652449	46.0	0.58	30.67	IV	gencode	protein_coding	ENSG00000054118.13;THRAP3
chr1	36224463	+	3.00157977883	47.5	1.37	2.75	IV	gencode	protein_coding	ENSG00000054118.13;THRAP3
chr1	36323642	-	1.1532385466	14.6	0.66	0.94	IV	gencode	protein_coding	ENSG00000142694.6;EVA1B
chr1	36397914	-	1.75355450237	111.0	0.96	2.31	IV	gencode	protein_coding	ENSG00000181817.5;LSM10
chr1	36450451	-	3.57030015798	226.0	0.63	7.06	IV	gencode	protein_coding	ENSG00000116885.18;OSCP1
chr1	36464420	-	1.51658767773	32.0	0.29	4.36	IV	gencode	protein_coding	ENSG00000116898.11;MRPS15
chr1	37474580	+	9.08372827804	143.75	0.41	2.51	IV	gencode	protein_coding	ENSG00000163874.8;ZC3H12A
chr1	37517467	-	1.99052132701	31.5	0.82	126.0	IV	NA	NA	NA
chr1	37554289	-	2.36966824645	25.0	0.78	1.29	IV	gencode	protein_coding	ENSG00000163877.9;SNIP1
chr1	37554290	-	3.03317535545	48.0	1.52	2.53	IV	gencode	protein_coding	ENSG00000163877.9;SNIP1
chr1	37595935	-	1.83254344392	116.0	0.78	1.09	IV	gencode	protein_coding	ENSG00000134697.12;GNL2
chr1	37595946	-	1.1532385466	24.33	0.59	8.11	IV	gencode	protein_coding	ENSG00000134697.12;GNL2
chr1	37690517	-	6.80884676145	143.67	0.4	39.18	IV	gencode	protein_coding	ENSG00000116922.14;C1orf109
chr1	37690523	-	1.67456556082	106.0	0.39	3.31	IV	gencode	protein_coding	ENSG00000116922.14;C1orf109
chr1	37690525	-	1.29541864139	82.0	0.5	1.78	IV	gencode	protein_coding	ENSG00000116922.14;C1orf109
chr1	37690529	-	2.96998420221	188.0	0.25	3.62	IV	gencode	protein_coding	ENSG00000116922.14;C1orf109
chr1	37692242	-	1.27962085308	81.0	0.44	5.06	IV	gencode	protein_coding	ENSG00000116922.14;C1orf109
chr1	37692469	+	3.72827804107	47.2	0.58	7.37	IV	gencode	protein_coding	ENSG00000134690.10;CDCA8
chr1	37692476	+	2.79620853081	177.0	0.35	4.78	IV	gencode	protein_coding	ENSG00000134690.10;CDCA8
chr1	37692481	+	11.7219589258	43.65	0.35	8.63	IV	gencode	protein_coding	ENSG00000134690.10;CDCA8
chr1	37692483	+	2.32227488152	147.0	0.77	2.53	IV	gencode	protein_coding	ENSG00000134690.10;CDCA8
chr1	37692490	+	2.02211690363	25.6	0.44	1.54	IV	gencode	protein_coding	ENSG00000134690.10;CDCA8
chr1	37692491	+	1.65876777251	105.0	0.47	6.56	IV	gencode	protein_coding	ENSG00000134690.10;CDCA8
chr1	37692496	+	2.96998420221	37.6	0.37	0.53	IV	gencode	protein_coding	ENSG00000134690.10;CDCA8
chr1	37692512	+	7.55134281201	39.83	0.76	7.24	IV	gencode	protein_coding	ENSG00000134690.10;CDCA8
chr1	37692513	+	1.42180094787	90.0	0.46	90.0	IV	gencode	protein_coding	ENSG00000134690.10;CDCA8
chr1	37807790	+	1.61137440758	7.85	0.96	0.68	IV	gencode	protein_coding	ENSG00000197982.13;C1orf122
chr1	37807794	+	5.29225908373	23.93	1.07	1.28	IV	gencode	protein_coding	ENSG00000197982.13;C1orf122
chr1	37807796	+	1.69036334913	35.67	1.3	0.6	IV	gencode	protein_coding	ENSG00000197982.13;C1orf122
chr1	37808269	+	5.97156398104	378.0	0.62	2.95	IV	gencode	protein_coding	ENSG00000197982.13;C1orf122
chr1	37808278	+	1.09004739336	17.25	0.64	1.33	IV	gencode	protein_coding	ENSG00000197982.13;C1orf122
chr1	37989987	-	4.0916271722	129.5	0.38	1.1	IV	gencode	protein_coding	ENSG00000183431.11;SF3A3
chr1	37989990	-	2.82780410742	179.0	0.47	2.84	IV	gencode	protein_coding	ENSG00000183431.11;SF3A3
chr1	37989992	-	6.28751974724	132.67	0.5	2.41	IV	gencode	protein_coding	ENSG00000183431.11;SF3A3
chr1	37989997	-	1.16903633491	74.0	0.4	0.86	IV	gencode	protein_coding	ENSG00000183431.11;SF3A3
chr1	37990022	-	9.05213270142	143.25	0.65	1.28	IV	gencode	protein_coding	ENSG00000183431.11;SF3A3
chr1	37990029	-	1.12164296998	71.0	0.52	1.61	IV	gencode	protein_coding	ENSG00000183431.11;SF3A3
chr1	37990043	-	1.35860979463	43.0	0.51	5.73	IV	gencode	protein_coding	ENSG00000183431.11;SF3A3
chr1	37990046	-	1.4691943128	93.0	0.31	5.81	IV	gencode	protein_coding	ENSG00000183431.11;SF3A3
chr1	37990078	-	4.39178515008	139.0	0.33	3.76	IV	gencode	protein_coding	ENSG00000183431.11;SF3A3
chr1	37990082	-	1.69036334913	21.4	0.47	2.89	IV	gencode	protein_coding	ENSG00000183431.11;SF3A3
chr1	37990091	-	1.10584518167	70.0	0.36	14.0	IV	gencode	protein_coding	ENSG00000183431.11;SF3A3
chr1	38012718	+	3.03317535545	96.0	0.38	12.8	IV	gencode	protein_coding	ENSG00000183520.11;UTP11L
chr1	38012719	+	2.57503949447	163.0	0.45	18.11	IV	gencode	protein_coding	ENSG00000183520.11;UTP11L
chr1	38012727	+	7.07740916272	224.0	0.34	2.57	IV	gencode	protein_coding	ENSG00000183520.11;UTP11L
chr1	38012734	+	16.2085308057	342.0	0.53	1.35	IV	gencode	protein_coding	ENSG00000183520.11;UTP11L
chr1	38012735	+	1.53238546603	97.0	0.78	1.09	IV	gencode	protein_coding	ENSG00000183520.11;UTP11L
chr1	38012766	+	1.48499210111	94.0	0.76	4.09	IV	gencode	protein_coding	ENSG00000183520.11;UTP11L
chr1	39026325	+	2.9541864139	93.5	0.7	0.15	IV	gencode	protein_coding	ENSG00000168653.10;NDUFS5
chr1	39026330	+	1.04265402844	66.0	1.47	0.12	IV	gencode	protein_coding	ENSG00000168653.10;NDUFS5
chr1	39026334	+	4.54976303318	288.0	1.17	0.74	IV	gencode	protein_coding	ENSG00000168653.10;NDUFS5
chr1	39026346	+	5.03949447077	159.5	0.57	0.32	IV	gencode	protein_coding	ENSG00000168653.10;NDUFS5
chr1	39026349	+	12.8909952607	29.14	1.02	0.93	IV	gencode	protein_coding	ENSG00000168653.10;NDUFS5
chr1	39026350	+	15.0710900474	38.16	1.11	0.12	IV	gencode	protein_coding	ENSG00000168653.10;NDUFS5
chr1	39026354	+	19.4786729858	411.0	0.69	0.88	IV	gencode	protein_coding	ENSG00000168653.10;NDUFS5
chr1	39026359	+	1.42180094787	30.0	1.1	0.31	IV	gencode	protein_coding	ENSG00000168653.10;NDUFS5
chr1	39026371	+	6.16113744076	130.0	0.55	0.58	IV	gencode	protein_coding	ENSG00000168653.10;NDUFS5
chr1	39026375	+	2.76461295419	87.5	0.91	10.29	IV	gencode	protein_coding	ENSG00000168653.10;NDUFS5
chr1	39026376	+	1.20063191153	76.0	0.56	0.93	IV	gencode	protein_coding	ENSG00000168653.10;NDUFS5
chr1	39026382	+	1.16903633491	74.0	1.09	0.41	IV	gencode	protein_coding	ENSG00000168653.10;NDUFS5
chr1	39105389	+	1.01105845182	64.0	0.82	0.67	IV	gencode	protein_coding	ENSG00000127603.23;MACF1
chr1	39154296	-	7.58293838863	16.0	20.0	480.0	II	gencode	rRNA	ENSG00000222378.1;RNA5SP44
chr1	39738882	+	3.19115323855	101.0	0.48	0.64	IV	gencode	protein_coding	ENSG00000084072.16;PPIE
chr1	39738892	+	1.34281200632	85.0	0.59	0.38	IV	gencode	protein_coding	ENSG00000084072.16;PPIE
chr1	39738894	+	2.40126382306	152.0	0.78	1.73	IV	gencode	protein_coding	ENSG00000084072.16;PPIE
chr1	39883496	-	3.39652448657	215.0	0.62	4.06	IV	gencode	protein_coding	ENSG00000043514.15;TRIT1
chr1	39883504	-	5.18167456556	164.0	0.95	1.58	IV	gencode	protein_coding	ENSG00000043514.15;TRIT1
chr1	40040728	+	5.60821484992	355.0	0.54	0.7	IV	gencode	protein_coding	ENSG00000131236.16;CAP1
chr1	40040729	+	5.45023696682	49.29	0.48	2.2	IV	gencode	protein_coding	ENSG00000131236.16;CAP1
chr1	40040730	+	1.84834123223	117.0	0.51	6.16	IV	gencode	protein_coding	ENSG00000131236.16;CAP1
chr1	40040731	+	1.1532385466	36.5	0.52	0.25	IV	gencode	protein_coding	ENSG00000131236.16;CAP1
chr1	40040732	+	3.20695102686	101.5	0.29	40.6	IV	gencode	protein_coding	ENSG00000131236.16;CAP1
chr1	40040740	+	1.78515007899	113.0	0.54	6.28	IV	gencode	protein_coding	ENSG00000131236.16;CAP1
chr1	40040742	+	3.71248025276	26.11	0.72	0.34	IV	gencode	protein_coding	ENSG00000131236.16;CAP1
chr1	40040743	+	2.11690363349	134.0	0.47	33.5	IV	gencode	protein_coding	ENSG00000131236.16;CAP1
chr1	40040752	+	9.88941548183	125.2	0.46	0.74	IV	gencode	protein_coding	ENSG00000131236.16;CAP1
chr1	40040753	+	1.43759873618	45.5	0.24	0.22	IV	gencode	protein_coding	ENSG00000131236.16;CAP1
chr1	40040754	+	11.5007898894	52.0	0.47	26.0	IV	gencode	protein_coding	ENSG00000131236.16;CAP1
chr1	40040755	+	5.27646129542	41.75	0.56	2.51	IV	gencode	protein_coding	ENSG00000131236.16;CAP1
chr1	40040758	+	21.0268562401	1331.0	0.39	0.58	IV	gencode	protein_coding	ENSG00000131236.16;CAP1
chr1	40040759	+	37.4249605055	124.68	0.37	12.95	IV	gencode	protein_coding	ENSG00000131236.16;CAP1
chr1	40040760	+	9.14691943128	38.6	0.44	10.53	IV	gencode	protein_coding	ENSG00000131236.16;CAP1
chr1	40040761	+	7.18799368088	455.0	0.39	1.74	IV	gencode	protein_coding	ENSG00000131236.16;CAP1
chr1	40040762	+	2.93838862559	62.0	0.26	12.4	IV	gencode	protein_coding	ENSG00000131236.16;CAP1
chr1	40040763	+	1.32701421801	21.0	0.34	0.63	IV	gencode	protein_coding	ENSG00000131236.16;CAP1
chr1	40040773	+	4.36018957346	23.0	0.3	0.77	IV	gencode	protein_coding	ENSG00000131236.16;CAP1
chr1	40040775	+	14.3285939968	37.79	0.33	4.65	IV	gencode	protein_coding	ENSG00000131236.16;CAP1
chr1	40097242	-	3.75987361769	47.6	0.57	2.64	IV	gencode	protein_coding	ENSG00000131238.16;PPT1
chr1	40097245	-	4.47077409163	94.33	0.47	1.06	IV	gencode	protein_coding	ENSG00000131238.16;PPT1
chr1	40097247	-	5.63981042654	357.0	0.94	0.99	IV	gencode	protein_coding	ENSG00000131238.16;PPT1
chr1	40097252	-	1.57977883096	100.0	0.49	0.26	IV	gencode	protein_coding	ENSG00000131238.16;PPT1
chr1	40097254	-	3.45971563981	43.8	0.41	1.68	IV	gencode	protein_coding	ENSG00000131238.16;PPT1
chr1	40258061	+	2.05371248025	130.0	0.51	3.82	IV	gencode	protein_coding	ENSG00000084073.8;ZMPSTE24
chr1	40258210	+	3.9336492891	124.5	0.35	2.57	IV	gencode	protein_coding	ENSG00000084073.8;ZMPSTE24
chr1	40258212	+	2.08530805687	132.0	0.27	6.29	IV	gencode	protein_coding	ENSG00000084073.8;ZMPSTE24
chr1	40258218	+	1.67456556082	106.0	0.23	2.41	IV	gencode	protein_coding	ENSG00000084073.8;ZMPSTE24
chr1	40258246	+	1.48499210111	94.0	0.31	0.6	IV	gencode	protein_coding	ENSG00000084073.8;ZMPSTE24
chr1	40508736	+	1.57977883096	50.0	0.21	25.0	IV	gencode	protein_coding	ENSG00000164002.11;EXO5
chr1	40508761	+	3.31753554502	210.0	0.44	7.0	IV	gencode	protein_coding	ENSG00000164002.11;EXO5
chr1	40692066	-	1.4691943128	93.0	0.42	3.72	IV	gencode	antisense	ENSG00000272145.1;NFYC-AS1
chr1	40979748	+	48.9099526066	619.2	0.3	64.5	IV	gencode	protein_coding	ENSG00000171793.13;CTPS1
chr1	40979751	+	8.04107424961	509.0	0.29	2.01	IV	gencode	protein_coding	ENSG00000171793.13;CTPS1
chr1	40979753	+	1.78515007899	113.0	0.29	1.51	IV	gencode	protein_coding	ENSG00000171793.13;CTPS1
chr1	40979755	+	76.6508688784	242.6	0.14	2.64	IV	gencode	protein_coding	ENSG00000171793.13;CTPS1
chr1	40979756	+	6.25592417062	396.0	0.17	2.25	IV	gencode	protein_coding	ENSG00000171793.13;CTPS1
chr1	40979757	+	1.27962085308	81.0	0.18	20.25	IV	gencode	protein_coding	ENSG00000171793.13;CTPS1
chr1	41433179	+	1.18483412322	75.0	2.08	12.5	IV	NA	NA	NA
chr1	41918928	-	1.1532385466	73.0	0.75	12.17	IV	NA	NA	NA
chr1	42335232	-	5.38704581359	341.0	0.29	1.1	IV	gencode	protein_coding	ENSG00000198815.8;FOXJ3
chr1	42456533	+	1.21642969984	77.0	1.17	12.83	IV	gencode	protein_coding	ENSG00000127125.8;PPCS
chr1	42500414	-	21.9431279621	17.81	0.74	347.25	IV	gencode	processed_pseudogene	ENSG00000236876.3;TMSB4XP1
chr1	42658423	+	2.73301737757	28.83	0.82	0.18	IV	gencode	protein_coding	ENSG00000171960.10;PPIH
chr1	42658424	+	40.458135861	142.28	0.56	15.24	IV	gencode	protein_coding	ENSG00000171960.10;PPIH
chr1	42658425	+	3.33333333333	211.0	0.61	1.6	IV	gencode	protein_coding	ENSG00000171960.10;PPIH
chr1	42658426	+	3.04897314376	96.5	0.33	2.33	IV	gencode	protein_coding	ENSG00000171960.10;PPIH
chr1	42658432	+	1.50078988942	95.0	0.31	2.79	IV	gencode	protein_coding	ENSG00000171960.10;PPIH
chr1	42682418	+	3.20695102686	40.6	0.2	0.59	IV	gencode	protein_coding	ENSG00000065978.17;YBX1
chr1	42682424	+	2.16429699842	45.67	0.27	0.31	IV	gencode	protein_coding	ENSG00000065978.17;YBX1
chr1	42682426	+	20.7582938389	187.71	0.32	1.47	IV	gencode	protein_coding	ENSG00000065978.17;YBX1
chr1	42682427	+	140.300157978	94.48	0.41	1.73	IV	gencode	protein_coding	ENSG00000065978.17;YBX1
chr1	42682428	+	5.19747235387	109.67	0.41	0.23	IV	gencode	protein_coding	ENSG00000065978.17;YBX1
chr1	42682429	+	1.56398104265	19.8	0.23	6.19	IV	gencode	protein_coding	ENSG00000065978.17;YBX1
chr1	42766986	-	7.0458135861	446.0	0.38	4.8	IV	gencode	protein_coding	ENSG00000117385.15;P3H1
chr1	42767028	-	1.8009478673	114.0	0.61	19.0	IV	gencode	protein_coding	ENSG00000117385.15;P3H1
chr1	42767030	-	1.05845181675	67.0	0.64	3.35	IV	gencode	protein_coding	ENSG00000117385.15;P3H1
chr1	42846618	+	1.32701421801	84.0	0.22	4.42	IV	gencode	protein_coding	ENSG00000164011.17;ZNF691
chr1	42846620	+	1.26382306477	80.0	0.3	3.33	IV	gencode	protein_coding	ENSG00000164011.17;ZNF691
chr1	42958867	-	3.75987361769	238.0	0.51	0.31	IV	gencode	protein_coding	ENSG00000117394.19;SLC2A1
chr1	42958868	-	50.9636650869	129.04	0.41	0.58	IV	gencode	protein_coding	ENSG00000117394.19;SLC2A1
chr1	42959042	+	1.09004739336	69.0	0.5	23.0	IV	gencode	lincRNA	ENSG00000227533.5;SLC2A1-AS1
chr1	42959046	+	1.75355450237	111.0	0.33	27.75	IV	gencode	lincRNA	ENSG00000227533.5;SLC2A1-AS1
chr1	43172258	-	4.28120063191	271.0	0.39	1.38	IV	gencode	protein_coding	ENSG00000117395.10;EBNA1BP2
chr1	43172279	-	1.87993680885	59.5	0.35	0.11	IV	gencode	protein_coding	ENSG00000117395.10;EBNA1BP2
chr1	43172283	-	1.59557661927	101.0	0.59	0.49	IV	gencode	protein_coding	ENSG00000117395.10;EBNA1BP2
chr1	43172286	-	3.20695102686	50.75	0.57	0.66	IV	gencode	protein_coding	ENSG00000117395.10;EBNA1BP2
chr1	43172290	-	1.24802527646	39.5	0.35	0.23	IV	gencode	protein_coding	ENSG00000117395.10;EBNA1BP2
chr1	43172297	-	5.5766192733	58.83	0.52	0.77	IV	gencode	protein_coding	ENSG00000117395.10;EBNA1BP2
chr1	43172301	-	1.23222748815	26.0	0.32	0.51	IV	gencode	protein_coding	ENSG00000117395.10;EBNA1BP2
chr1	43349495	-	1.27962085308	81.0	1.17	13.5	IV	NA	NA	NA
chr1	43358947	+	1.75355450237	18.5	0.88	0.68	IV	gencode	protein_coding	ENSG00000117399.13;CDC20
chr1	43358953	+	5.75039494471	40.44	1.1	1.85	IV	gencode	protein_coding	ENSG00000117399.13;CDC20
chr1	43358955	+	2.11690363349	44.67	1.74	1.72	IV	gencode	protein_coding	ENSG00000117399.13;CDC20
chr1	43358976	+	9.87361769352	625.0	0.42	1.54	IV	gencode	protein_coding	ENSG00000117399.13;CDC20
chr1	43358981	+	15.766192733	20.37	0.34	1.05	IV	gencode	protein_coding	ENSG00000117399.13;CDC20
chr1	43358982	+	3.75987361769	59.5	0.67	0.08	IV	gencode	protein_coding	ENSG00000117399.13;CDC20
chr1	43389800	-	4.24960505529	269.0	0.62	0.47	IV	gencode	protein_coding	ENSG00000159479.16;MED8
chr1	43526323	+	1.04265402844	66.0	66.0	66.0	II	NA	NA	NA
chr1	43650134	+	2.25908372828	71.5	0.46	4.21	IV	gencode	protein_coding	ENSG00000066135.12;KDM4A
chr1	43650136	+	4.23380726698	67.0	1.35	5.25	IV	gencode	protein_coding	ENSG00000066135.12;KDM4A
chr1	43650188	+	1.05845181675	33.5	0.35	9.57	IV	gencode	protein_coding	ENSG00000066135.12;KDM4A
chr1	43969999	+	2.90679304897	20.44	0.48	3.61	IV	gencode	protein_coding	ENSG00000132768.13;DPH2
chr1	43970010	+	12.0379146919	36.29	0.48	4.59	IV	gencode	protein_coding	ENSG00000132768.13;DPH2
chr1	43970011	+	1.24802527646	39.5	0.65	2.72	IV	gencode	protein_coding	ENSG00000132768.13;DPH2
chr1	43970013	+	1.56398104265	99.0	0.97	3.41	IV	gencode	protein_coding	ENSG00000132768.13;DPH2
chr1	43974930	+	2.57503949447	163.0	0.25	0.6	IV	gencode	protein_coding	ENSG00000117410.13;ATP6V0B
chr1	43974935	+	1.02685624013	65.0	0.23	0.5	IV	gencode	protein_coding	ENSG00000117410.13;ATP6V0B
chr1	43974939	+	1.34281200632	85.0	0.42	1.16	IV	gencode	protein_coding	ENSG00000117410.13;ATP6V0B
chr1	43974956	+	2.11690363349	134.0	0.48	1.86	IV	gencode	protein_coding	ENSG00000117410.13;ATP6V0B
chr1	43974957	+	1.39020537125	88.0	0.28	4.89	IV	gencode	protein_coding	ENSG00000117410.13;ATP6V0B
chr1	43974958	+	4.34439178515	91.67	0.49	137.5	IV	gencode	protein_coding	ENSG00000117410.13;ATP6V0B
chr1	43974960	+	37.7883096367	140.71	0.65	3.58	IV	gencode	protein_coding	ENSG00000117410.13;ATP6V0B
chr1	43974961	+	1.73775671406	110.0	1.1	2.29	IV	gencode	protein_coding	ENSG00000117410.13;ATP6V0B
chr1	44048348	+	4.50236966825	47.5	0.38	10.96	IV	gencode	lincRNA	ENSG00000230615.6;RP5-1198O20.4
chr1	44153480	-	1.99052132701	42.0	42.0	126.0	II	gencode	misc_RNA	ENSG00000200171.1;Y_RNA
chr1	44352852	-	4.32859399684	274.0	0.37	1.69	IV	gencode	protein_coding	ENSG00000117419.14;ERI3
chr1	44355244	-	1.1532385466	73.0	0.33	2.28	IV	gencode	protein_coding	ENSG00000117419.14;ERI3
chr1	44355247	-	11.6745655608	82.11	0.44	3.89	IV	gencode	protein_coding	ENSG00000117419.14;ERI3
chr1	44355249	-	32.7646129542	103.7	0.53	8.3	IV	gencode	protein_coding	ENSG00000117419.14;ERI3
chr1	44355269	-	3.06477093207	38.8	0.49	6.06	IV	gencode	protein_coding	ENSG00000117419.14;ERI3
chr1	44355272	-	3.69668246445	234.0	0.49	26.0	IV	gencode	protein_coding	ENSG00000117419.14;ERI3
chr1	44721901	-	1.9747235387	2.91	0.97	125.0	IV	gencode	snRNA	ENSG00000199377.1;RNU5F-1
chr1	44721902	-	6.50868878357	3.75	1.28	17.91	IV	gencode	snRNA	ENSG00000199377.1;RNU5F-1
chr1	44721903	-	319.289099526	2.36	1.54	70.42	IV	gencode	snRNA	ENSG00000199377.1;RNU5F-1
chr1	44721907	-	4.37598736177	14.58	0.73	277.0	IV	gencode	snRNA	ENSG00000199377.1;RNU5F-1
chr1	44721910	-	6.11374407583	25.8	0.75	387.0	IV	gencode	snRNA	ENSG00000199377.1;RNU5F-1
chr1	44731168	-	1.23222748815	11.14	1.2	78.0	IV	gencode	snRNA	ENSG00000200169.1;RNU5D-1
chr1	44731169	-	4.37598736177	11.54	1.78	92.33	IV	gencode	snRNA	ENSG00000200169.1;RNU5D-1
chr1	44731170	-	158.957345972	8.32	1.1	141.72	IV	gencode	snRNA	ENSG00000200169.1;RNU5D-1
chr1	44739837	+	1.34281200632	28.33	0.71	0.9	IV	gencode	protein_coding	ENSG00000142945.12;KIF2C
chr1	44739862	+	4.80252764613	25.33	0.77	2.92	IV	gencode	protein_coding	ENSG00000142945.12;KIF2C
chr1	44775541	+	2.02211690363	18.29	0.7	0.66	IV	gencode	protein_coding	ENSG00000142937.11;RPS8
chr1	44775545	+	8.49921011058	67.25	0.96	1.06	IV	gencode	protein_coding	ENSG00000142937.11;RPS8
chr1	44775547	+	3.91785150079	124.0	1.12	1.91	IV	gencode	protein_coding	ENSG00000142937.11;RPS8
chr1	44775561	+	3.775671406	239.0	1.44	0.57	IV	gencode	protein_coding	ENSG00000142937.11;RPS8
chr1	44775574	+	2.76461295419	1.58	1.14	0.01	IV	gencode	protein_coding	ENSG00000142937.11;RPS8
chr1	44775603	+	3.75987361769	59.5	0.72	5.67	IV	gencode	protein_coding	ENSG00000142937.11;RPS8
chr1	44775864	+	30.4265402844	0.5	17.67	1926.0	I	gencode	protein_coding	ENSG00000142937.11;RPS8
chr1	44775865	+	86.224328594	0.26	32.49	5458.0	I	gencode	protein_coding	ENSG00000142937.11;RPS8
chr1	44775867	+	1.48499210111	0.29	6.71	94.0	I	gencode	protein_coding	ENSG00000142937.11;RPS8
chr1	44776492	+	3.71248025276	0.02	5.87	235.0	I	gencode	snoRNA	ENSG00000200913.1;SNORD46
chr1	44776493	+	3.01737756714	0.01	7.35	191.0	I	gencode	snoRNA	ENSG00000200913.1;SNORD46
chr1	44777842	+	2.7804107425	0.02	25.14	176.0	I	gencode	snoRNA	ENSG00000202031.1;SNORD38A
chr1	44777843	+	4.61295418641	0.03	26.55	292.0	I	gencode	snoRNA	ENSG00000202031.1;SNORD38A
chr1	44780771	-	1.18483412322	75.0	0.49	18.75	IV	gencode	processed_pseudogene	ENSG00000234093.3;RPS15AP11
chr1	44780773	-	8.65718799368	78.29	0.61	13.37	IV	gencode	processed_pseudogene	ENSG00000234093.3;RPS15AP11
chr1	44819994	-	1.40600315956	44.5	0.55	89.0	IV	gencode	protein_coding	ENSG00000117425.13;PTCH2
chr1	44819995	-	27.0616113744	81.57	0.61	171.3	IV	gencode	protein_coding	ENSG00000117425.13;PTCH2
chr1	44819996	-	14.8025276461	104.11	0.65	312.33	IV	gencode	protein_coding	ENSG00000117425.13;PTCH2
chr1	44819997	-	983.775671406	89.6	0.67	1221.04	IV	gencode	protein_coding	ENSG00000117425.13;PTCH2
chr1	44819998	-	1.09004739336	69.0	0.52	69.0	IV	gencode	protein_coding	ENSG00000117425.13;PTCH2
chr1	44819999	-	55.0236966825	22.91	0.51	348.3	IV	gencode	protein_coding	ENSG00000117425.13;PTCH2
chr1	44986583	-	1.72195892575	109.0	0.5	3.11	IV	gencode	protein_coding	ENSG00000070785.16;EIF2B3
chr1	44986584	-	1.67456556082	106.0	0.44	0.74	IV	gencode	protein_coding	ENSG00000070785.16;EIF2B3
chr1	44986595	-	3.42812006319	217.0	0.47	0.59	IV	gencode	protein_coding	ENSG00000070785.16;EIF2B3
chr1	45012144	+	1.07424960506	13.6	0.41	8.5	IV	gencode	protein_coding	ENSG00000126088.12;UROD
chr1	45012228	+	1.57977883096	100.0	0.65	7.69	IV	gencode	protein_coding	ENSG00000126088.12;UROD
chr1	45012252	+	1.34281200632	85.0	0.58	2.66	IV	gencode	protein_coding	ENSG00000126088.12;UROD
chr1	45012254	+	1.91153238547	121.0	1.17	2.75	IV	gencode	protein_coding	ENSG00000126088.12;UROD
chr1	45340221	+	2.21169036335	140.0	1.49	7.78	IV	gencode	protein_coding	ENSG00000132773.11;TOE1
chr1	45500319	+	3.4439178515	43.6	1.1	4.19	IV	gencode	protein_coding	ENSG00000132763.14;MMACHC
chr1	45500323	+	2.57503949447	163.0	1.07	11.64	IV	gencode	protein_coding	ENSG00000132763.14;MMACHC
chr1	45521845	-	1.94312796209	17.57	0.26	4.92	IV	gencode	protein_coding	ENSG00000117450.13;PRDX1
chr1	45521847	-	1.59557661927	6.73	0.03	12.62	IV	gencode	protein_coding	ENSG00000117450.13;PRDX1
chr1	45521854	-	1.04265402844	3.3	0.3	5.5	IV	gencode	protein_coding	ENSG00000117450.13;PRDX1
chr1	45521876	-	1.37440758294	43.5	0.11	14.5	IV	gencode	protein_coding	ENSG00000117450.13;PRDX1
chr1	45521877	-	5.52922590837	116.67	0.26	4.67	IV	gencode	protein_coding	ENSG00000117450.13;PRDX1
chr1	45521879	-	1.57977883096	100.0	0.23	12.5	IV	gencode	protein_coding	ENSG00000117450.13;PRDX1
chr1	45521880	-	3.55450236967	112.5	0.26	2.53	IV	gencode	protein_coding	ENSG00000117450.13;PRDX1
chr1	45521881	-	2.51184834123	159.0	0.23	19.87	IV	gencode	protein_coding	ENSG00000117450.13;PRDX1
chr1	45521882	-	269.225908373	262.18	0.3	2.94	IV	gencode	protein_coding	ENSG00000117450.13;PRDX1
chr1	45521883	-	9.00473933649	285.0	0.17	7.22	IV	gencode	protein_coding	ENSG00000117450.13;PRDX1
chr1	45521884	-	1881.59557662	321.91	0.26	2.73	IV	gencode	protein_coding	ENSG00000117450.13;PRDX1
chr1	45521885	-	7.36176935229	46.6	0.22	2.16	IV	gencode	protein_coding	ENSG00000117450.13;PRDX1
chr1	45521886	-	199.210110585	600.48	0.21	1.37	IV	gencode	protein_coding	ENSG00000117450.13;PRDX1
chr1	45521913	-	1.13744075829	72.0	0.28	3.79	IV	gencode	protein_coding	ENSG00000117450.13;PRDX1
chr1	45521920	-	1.78515007899	113.0	0.29	1.12	IV	gencode	protein_coding	ENSG00000117450.13;PRDX1
chr1	45522854	-	1.18483412322	37.5	0.47	0.2	IV	gencode	protein_coding	ENSG00000117450.13;PRDX1
chr1	45522856	-	2.30647709321	36.5	0.71	0.04	IV	gencode	protein_coding	ENSG00000117450.13;PRDX1
chr1	45522890	-	6.91943127962	48.67	0.88	5.76	IV	gencode	protein_coding	ENSG00000117450.13;PRDX1
chr1	45550841	+	1.87993680885	119.0	1.8	1.29	IV	gencode	protein_coding	ENSG00000117448.13;AKR1A1
chr1	45551065	+	19.0205371248	25.62	0.4	16.49	IV	gencode	protein_coding	ENSG00000117448.13;AKR1A1
chr1	45551076	+	13.9494470774	27.59	0.31	6.64	IV	gencode	protein_coding	ENSG00000117448.13;AKR1A1
chr1	45584042	+	3.50710900474	111.0	0.56	0.55	IV	gencode	protein_coding	ENSG00000132780.16;NASP
chr1	45584045	+	36.3981042654	82.29	0.57	0.88	IV	gencode	protein_coding	ENSG00000132780.16;NASP
chr1	45584046	+	2.1327014218	135.0	0.72	1.85	IV	gencode	protein_coding	ENSG00000132780.16;NASP
chr1	45686526	-	2.73301737757	173.0	0.27	2.16	IV	gencode	protein_coding	ENSG00000159592.10;GPBP1L1
chr1	45686527	-	3.4439178515	54.5	0.21	1.8	IV	gencode	protein_coding	ENSG00000159592.10;GPBP1L1
chr1	45687099	-	2.38546603476	151.0	0.35	8.39	IV	gencode	protein_coding	ENSG00000159592.10;GPBP1L1
chr1	45687102	-	2.85939968404	90.5	0.27	1.91	IV	gencode	protein_coding	ENSG00000159592.10;GPBP1L1
chr1	45687109	-	1.07424960506	68.0	0.4	1.55	IV	gencode	protein_coding	ENSG00000159592.10;GPBP1L1
chr1	45688175	+	2.21169036335	70.0	0.44	4.38	IV	gencode	protein_coding	ENSG00000159596.6;TMEM69
chr1	45688181	+	1.94312796209	24.6	0.38	3.32	IV	gencode	protein_coding	ENSG00000159596.6;TMEM69
chr1	45688202	+	3.22274881517	102.0	0.47	7.03	IV	gencode	protein_coding	ENSG00000159596.6;TMEM69
chr1	45803650	+	2.21169036335	140.0	0.63	15.56	IV	gencode	protein_coding	ENSG00000086015.20;MAST2
chr1	45803653	+	1.54818325434	98.0	0.82	2.65	IV	gencode	protein_coding	ENSG00000086015.20;MAST2
chr1	46183115	-	1.75355450237	22.2	8.54	111.0	II	NA	NA	NA
chr1	46247763	+	3.50710900474	74.0	0.65	2.18	IV	gencode	protein_coding	ENSG00000085999.11;RAD54L
chr1	46287975	-	3.9336492891	1.96	0.43	249.0	IV	NA	NA	NA
chr1	46303277	-	1.83254344392	38.67	0.98	0.13	IV	gencode	protein_coding	ENSG00000132128.16;LRRC41
chr1	46303651	+	3.99684044234	36.14	0.38	2.48	IV	gencode	protein_coding	ENSG00000173660.11;UQCRH
chr1	46303666	+	5.2448657188	33.2	0.43	0.62	IV	gencode	protein_coding	ENSG00000173660.11;UQCRH
chr1	46303669	+	1.92733017378	30.5	0.72	0.11	IV	gencode	protein_coding	ENSG00000173660.11;UQCRH
chr1	46303671	+	10.4107424961	73.22	0.6	18.31	IV	gencode	protein_coding	ENSG00000173660.11;UQCRH
chr1	46303672	+	9.11532385466	144.25	0.62	3.9	IV	gencode	protein_coding	ENSG00000173660.11;UQCRH
chr1	46303677	+	1.13744075829	10.29	0.36	0.62	IV	gencode	protein_coding	ENSG00000173660.11;UQCRH
chr1	46303680	+	8.0252764613	33.87	1.4	0.32	IV	gencode	protein_coding	ENSG00000173660.11;UQCRH
chr1	46303681	+	1.09004739336	69.0	2.46	3.0	IV	gencode	protein_coding	ENSG00000173660.11;UQCRH
chr1	46303687	+	1.4691943128	23.25	0.53	0.28	IV	gencode	protein_coding	ENSG00000173660.11;UQCRH
chr1	46303688	+	1.53238546603	8.08	0.22	0.29	IV	gencode	protein_coding	ENSG00000173660.11;UQCRH
chr1	46303689	+	2.25908372828	35.75	0.73	2.42	IV	gencode	protein_coding	ENSG00000173660.11;UQCRH
chr1	46303691	+	150.789889415	80.89	0.35	2.27	IV	gencode	protein_coding	ENSG00000173660.11;UQCRH
chr1	46303692	+	5.22906793049	82.75	0.37	0.97	IV	gencode	protein_coding	ENSG00000173660.11;UQCRH
chr1	46303693	+	25.3396524487	106.93	0.58	2.49	IV	gencode	protein_coding	ENSG00000173660.11;UQCRH
chr1	46303698	+	26.7614533965	5.54	0.49	0.35	IV	gencode	protein_coding	ENSG00000173660.11;UQCRH
chr1	46303699	+	6.54028436019	13.35	0.46	1.05	IV	gencode	protein_coding	ENSG00000173660.11;UQCRH
chr1	46303700	+	1.40600315956	14.83	0.57	0.64	IV	gencode	protein_coding	ENSG00000173660.11;UQCRH
chr1	46303701	+	2.66982622433	4.33	0.56	0.22	IV	gencode	protein_coding	ENSG00000173660.11;UQCRH
chr1	46303704	+	3.39652448657	35.83	1.38	0.54	IV	gencode	protein_coding	ENSG00000173660.11;UQCRH
chr1	46303705	+	5.00789889415	158.5	0.7	28.82	IV	gencode	protein_coding	ENSG00000173660.11;UQCRH
chr1	46303710	+	1.12164296998	23.67	0.46	0.14	IV	gencode	protein_coding	ENSG00000173660.11;UQCRH
chr1	46303717	+	1.18483412322	37.5	0.79	1.87	IV	gencode	protein_coding	ENSG00000173660.11;UQCRH
chr1	46303719	+	1.48499210111	94.0	0.88	1.81	IV	gencode	protein_coding	ENSG00000173660.11;UQCRH
chr1	46303720	+	31.7061611374	100.35	0.8	1.2	IV	gencode	protein_coding	ENSG00000173660.11;UQCRH
chr1	46303721	+	1.09004739336	69.0	0.69	2.65	IV	gencode	protein_coding	ENSG00000173660.11;UQCRH
chr1	46303727	+	1.99052132701	25.2	0.83	0.92	IV	gencode	protein_coding	ENSG00000173660.11;UQCRH
chr1	46303730	+	2.43285939968	51.33	1.45	0.36	IV	gencode	protein_coding	ENSG00000173660.11;UQCRH
chr1	46303740	+	2.41706161137	76.5	0.71	2.15	IV	gencode	protein_coding	ENSG00000173660.11;UQCRH
chr1	46604249	-	2.84360189573	180.0	0.79	1.13	IV	gencode	protein_coding	ENSG00000079277.19;MKNK1
chr1	46616811	-	6.85624012638	434.0	0.56	14.97	IV	gencode	protein_coding	ENSG00000142961.14;MOB3C
chr1	46719112	-	1.04265402844	66.0	0.4	1.89	IV	gencode	protein_coding	ENSG00000159658.10;EFCAB14
chr1	46719113	-	1.72195892575	54.5	0.26	18.17	IV	gencode	protein_coding	ENSG00000159658.10;EFCAB14
chr1	46719114	-	2.96998420221	188.0	0.47	4.09	IV	gencode	protein_coding	ENSG00000159658.10;EFCAB14
chr1	46719120	-	6.68246445498	423.0	0.32	1.88	IV	gencode	protein_coding	ENSG00000159658.10;EFCAB14
chr1	47190036	-	1.75355450237	111.0	0.57	2.36	IV	gencode	protein_coding	ENSG00000162366.7;PDZK1IP1
chr1	47314132	-	1.16903633491	74.0	0.84	1.68	IV	gencode	protein_coding	ENSG00000123473.15;STIL
chr1	47314502	+	1.40600315956	89.0	0.43	14.83	IV	NA	NA	NA
chr1	47562562	-	1.12164296998	71.0	71.0	71.0	II	NA	NA	NA
chr1	50780280	+	1.6429699842	104.0	0.31	0.85	IV	gencode	processed_pseudogene	ENSG00000230585.2;PHBP12
chr1	50780289	+	6.24012638231	98.75	0.27	0.63	IV	gencode	processed_pseudogene	ENSG00000230585.2;PHBP12
chr1	50960161	-	1.20063191153	38.0	0.29	1.73	IV	gencode	protein_coding	ENSG00000185104.19;FAF1
chr1	50968777	+	3.50710900474	74.0	0.56	5.69	IV	gencode	protein_coding	ENSG00000123080.10;CDKN2C
chr1	51236291	+	2.2906793049	145.0	2.2	1.1	IV	gencode	protein_coding	ENSG00000123091.4;RNF11
chr1	51519245	-	4.01263823065	254.0	0.63	6.68	IV	gencode	protein_coding	ENSG00000085832.16;EPS15
chr1	51519247	-	1.4691943128	93.0	0.6	1.79	IV	gencode	protein_coding	ENSG00000085832.16;EPS15
chr1	51519271	-	1.32701421801	84.0	0.65	1.79	IV	gencode	protein_coding	ENSG00000085832.16;EPS15
chr1	51519275	-	1.18483412322	75.0	0.47	2.88	IV	gencode	protein_coding	ENSG00000085832.16;EPS15
chr1	51617086	+	1.23222748815	78.0	0.76	11.14	IV	gencode	protein_coding	ENSG00000117859.18;OSBPL9
chr1	51617089	+	2.96998420221	62.67	0.91	2.41	IV	gencode	protein_coding	ENSG00000117859.18;OSBPL9
chr1	51617092	+	15.6556082148	36.7	0.73	1.57	IV	gencode	protein_coding	ENSG00000117859.18;OSBPL9
chr1	51617095	+	1.07424960506	13.6	0.31	5.23	IV	gencode	protein_coding	ENSG00000117859.18;OSBPL9
chr1	51729857	+	1.65876777251	105.0	0.45	0.28	IV	gencode	protein_coding	ENSG00000117859.18;OSBPL9
chr1	51973411	+	6.49289099526	15.81	34.25	411.0	II	gencode	rRNA	ENSG00000200839.1;RNA5SP48
chr1	51990693	-	9.54186413902	604.0	0.87	10.6	IV	gencode	protein_coding	ENSG00000169213.6;RAB3B
chr1	52055162	-	1.16903633491	74.0	0.3	0.87	IV	gencode	protein_coding	ENSG00000117862.11;TXNDC12
chr1	52055169	-	12.2590837283	33.74	0.96	4.85	IV	gencode	protein_coding	ENSG00000117862.11;TXNDC12
chr1	52055171	-	1.59557661927	50.5	0.87	101.0	IV	gencode	protein_coding	ENSG00000117862.11;TXNDC12
chr1	52055172	-	3.47551342812	110.0	1.0	1.44	IV	gencode	protein_coding	ENSG00000117862.11;TXNDC12
chr1	52055188	-	15.7030015798	22.09	1.19	124.25	IV	gencode	protein_coding	ENSG00000117862.11;TXNDC12
chr1	52055189	-	2.32227488152	147.0	1.56	10.5	IV	gencode	protein_coding	ENSG00000117862.11;TXNDC12
chr1	52055191	-	50.4265402844	91.2	1.32	4.07	IV	gencode	protein_coding	ENSG00000117862.11;TXNDC12
chr1	52055192	-	2.02211690363	128.0	0.7	12.8	IV	gencode	protein_coding	ENSG00000117862.11;TXNDC12
chr1	52055193	-	12.1327014218	96.0	0.7	45.18	IV	gencode	protein_coding	ENSG00000117862.11;TXNDC12
chr1	52055194	-	2.49605055292	39.5	0.57	0.5	IV	gencode	protein_coding	ENSG00000117862.11;TXNDC12
chr1	52055195	-	7.47235387046	94.6	0.68	118.25	IV	gencode	protein_coding	ENSG00000117862.11;TXNDC12
chr1	52055196	-	3.34913112164	106.0	0.69	1.46	IV	gencode	protein_coding	ENSG00000117862.11;TXNDC12
chr1	52055197	-	7.10900473934	50.0	0.49	3.95	IV	gencode	protein_coding	ENSG00000117862.11;TXNDC12
chr1	52055199	-	1.94312796209	61.5	1.18	4.56	IV	gencode	protein_coding	ENSG00000117862.11;TXNDC12
chr1	52055200	-	1.07424960506	22.67	0.33	2.43	IV	gencode	protein_coding	ENSG00000117862.11;TXNDC12
chr1	52055201	-	3.74407582938	79.0	0.68	5.27	IV	gencode	protein_coding	ENSG00000117862.11;TXNDC12
chr1	52055202	-	8.89415481833	93.83	0.54	9.54	IV	gencode	protein_coding	ENSG00000117862.11;TXNDC12
chr1	52055204	-	3.36492890995	106.5	0.72	0.9	IV	gencode	protein_coding	ENSG00000117862.11;TXNDC12
chr1	52055205	-	1.4691943128	31.0	0.26	3.0	IV	gencode	protein_coding	ENSG00000117862.11;TXNDC12
chr1	52055208	-	1.57977883096	50.0	0.35	6.25	IV	gencode	protein_coding	ENSG00000117862.11;TXNDC12
chr1	52055209	-	2.14849921011	136.0	0.71	5.91	IV	gencode	protein_coding	ENSG00000117862.11;TXNDC12
chr1	52055210	-	1.01105845182	32.0	0.5	2.21	IV	gencode	protein_coding	ENSG00000117862.11;TXNDC12
chr1	52055211	-	2.7804107425	88.0	0.74	4.29	IV	gencode	protein_coding	ENSG00000117862.11;TXNDC12
chr1	52055212	-	5.18167456556	65.6	0.96	18.22	IV	gencode	protein_coding	ENSG00000117862.11;TXNDC12
chr1	52055213	-	4.89731437599	77.5	0.76	14.76	IV	gencode	protein_coding	ENSG00000117862.11;TXNDC12
chr1	52055214	-	2.70142180095	57.0	0.65	42.75	IV	gencode	protein_coding	ENSG00000117862.11;TXNDC12
chr1	52055215	-	1.24802527646	39.5	0.62	39.5	IV	gencode	protein_coding	ENSG00000117862.11;TXNDC12
chr1	52055216	-	1.32701421801	42.0	0.36	28.0	IV	gencode	protein_coding	ENSG00000117862.11;TXNDC12
chr1	52055217	-	8.46761453397	178.67	0.65	48.73	IV	gencode	protein_coding	ENSG00000117862.11;TXNDC12
chr1	52055218	-	13.0647709321	137.83	0.66	8.35	IV	gencode	protein_coding	ENSG00000117862.11;TXNDC12
chr1	52055219	-	17.140600316	120.56	0.72	5.37	IV	gencode	protein_coding	ENSG00000117862.11;TXNDC12
chr1	52055222	-	2.74881516588	34.8	0.73	5.27	IV	gencode	protein_coding	ENSG00000117862.11;TXNDC12
chr1	52055223	-	4.24960505529	134.5	0.51	4.34	IV	gencode	protein_coding	ENSG00000117862.11;TXNDC12
chr1	52055224	-	2.81200631912	44.5	0.8	178.0	IV	gencode	protein_coding	ENSG00000117862.11;TXNDC12
chr1	52055225	-	2.38546603476	50.33	0.62	2.52	IV	gencode	protein_coding	ENSG00000117862.11;TXNDC12
chr1	52055226	-	11.8957345972	107.57	1.01	4.38	IV	gencode	protein_coding	ENSG00000117862.11;TXNDC12
chr1	52056304	+	3.01737756714	63.67	1.34	0.32	IV	gencode	protein_coding	ENSG00000134717.17;BTF3L4
chr1	52365444	+	1.10584518167	70.0	0.81	23.33	IV	NA	NA	NA
chr1	52404564	+	1.75355450237	27.75	0.76	6.53	IV	gencode	protein_coding	ENSG00000134748.12;PRPF38A
chr1	52404602	+	1.1532385466	24.33	0.31	0.3	IV	gencode	protein_coding	ENSG00000134748.12;PRPF38A
chr1	52553092	-	7.18799368088	455.0	0.46	1.43	IV	gencode	protein_coding	ENSG00000134744.13;ZCCHC11
chr1	52553099	-	1.02685624013	32.5	0.24	0.83	IV	gencode	protein_coding	ENSG00000134744.13;ZCCHC11
chr1	52698341	-	8.83096366509	111.8	0.53	6.99	IV	gencode	protein_coding	ENSG00000162377.5;COA7
chr1	52698344	-	2.85939968404	90.5	0.51	5.66	IV	gencode	protein_coding	ENSG00000162377.5;COA7
chr1	52698347	-	2.48025276461	157.0	0.47	0.74	IV	gencode	protein_coding	ENSG00000162377.5;COA7
chr1	52698355	-	1.69036334913	107.0	0.56	11.89	IV	gencode	protein_coding	ENSG00000162377.5;COA7
chr1	52726453	+	1.3112164297	83.0	1.38	0.33	IV	gencode	protein_coding	ENSG00000162378.12;ZYG11B
chr1	52726454	+	2.38546603476	151.0	0.82	37.75	IV	gencode	protein_coding	ENSG00000162378.12;ZYG11B
chr1	52726456	+	1.13744075829	36.0	1.57	8.0	IV	gencode	protein_coding	ENSG00000162378.12;ZYG11B
chr1	52726462	+	1.34281200632	85.0	0.47	2.93	IV	gencode	protein_coding	ENSG00000162378.12;ZYG11B
chr1	52754328	+	1.83254344392	0.82	0.3	116.0	III	gencode	snRNA	ENSG00000252018.1;RNU2-30P
chr1	52754329	+	1.04265402844	0.81	0.31	66.0	III	gencode	snRNA	ENSG00000252018.1;RNU2-30P
chr1	52754330	+	5.38704581359	4.55	0.31	341.0	IV	gencode	snRNA	ENSG00000252018.1;RNU2-30P
chr1	52772672	-	6.52448657188	18.77	0.98	413.0	IV	gencode	processed_pseudogene	ENSG00000228929.1;RPS13P2
chr1	52772673	-	1.26382306477	11.43	1.43	80.0	IV	gencode	processed_pseudogene	ENSG00000228929.1;RPS13P2
chr1	52772674	-	11.1374407583	14.39	1.05	352.5	IV	gencode	processed_pseudogene	ENSG00000228929.1;RPS13P2
chr1	52927284	+	5.41864139021	343.0	0.82	2.23	IV	gencode	protein_coding	ENSG00000116171.16;SCP2
chr1	52927286	+	2.92259083728	61.67	0.82	0.81	IV	gencode	protein_coding	ENSG00000116171.16;SCP2
chr1	53014947	+	5.71879936809	90.5	0.62	3.85	IV	gencode	protein_coding	ENSG00000116171.16;SCP2
chr1	53014960	+	1.8009478673	114.0	0.79	5.18	IV	gencode	protein_coding	ENSG00000116171.16;SCP2
chr1	53196800	+	1.73775671406	110.0	0.74	1.12	IV	gencode	protein_coding	ENSG00000157184.5;CPT2
chr1	53238496	-	6.96682464455	88.2	0.59	1.54	IV	gencode	protein_coding	ENSG00000162385.10;MAGOH
chr1	53238517	-	1.73775671406	110.0	0.31	1.53	IV	gencode	protein_coding	ENSG00000162385.10;MAGOH
chr1	53238518	-	28.4518167457	105.94	0.26	5.18	IV	gencode	protein_coding	ENSG00000162385.10;MAGOH
chr1	53238521	-	2.35387045814	149.0	0.34	1.19	IV	gencode	protein_coding	ENSG00000162385.10;MAGOH
chr1	53238525	-	8.83096366509	111.8	0.51	6.73	IV	gencode	protein_coding	ENSG00000162385.10;MAGOH
chr1	53238527	-	1.29541864139	27.33	0.33	0.52	IV	gencode	protein_coding	ENSG00000162385.10;MAGOH
chr1	53838493	-	1.09004739336	69.0	1.17	69.0	IV	gencode	protein_coding	ENSG00000058804.11;NDC1
chr1	53838501	-	1.81674565561	115.0	0.9	4.6	IV	gencode	protein_coding	ENSG00000058804.11;NDC1
chr1	54053204	-	2.60663507109	165.0	0.6	0.21	IV	gencode	protein_coding	ENSG00000116209.11;TMEM59
chr1	54162975	-	2.05371248025	10.0	130.0	130.0	II	NA	NA	NA
chr1	54200020	-	1.07424960506	34.0	1.36	2.27	IV	gencode	protein_coding	ENSG00000256407.1;RP11-446E24.4
chr1	54200030	-	4.70774091627	74.5	0.39	10.28	IV	gencode	protein_coding	ENSG00000256407.1;RP11-446E24.4
chr1	54200170	+	4.15481832543	87.67	0.8	0.99	IV	gencode	protein_coding	ENSG00000116221.15;MRPL37
chr1	54200174	+	1.12164296998	35.5	3.09	0.46	IV	gencode	protein_coding	ENSG00000116221.15;MRPL37
chr1	54200192	+	2.49605055292	158.0	0.39	0.71	IV	gencode	protein_coding	ENSG00000116221.15;MRPL37
chr1	54200194	+	4.83412322275	34.0	1.0	0.72	IV	gencode	protein_coding	ENSG00000116221.15;MRPL37
chr1	54200199	+	1.40600315956	22.25	0.75	0.76	IV	gencode	protein_coding	ENSG00000116221.15;MRPL37
chr1	54715870	+	1.10584518167	70.0	0.32	1.56	IV	gencode	protein_coding	ENSG00000243725.6;TTC4
chr1	55039462	+	1.24802527646	79.0	0.48	39.5	IV	gencode	protein_coding	ENSG00000169174.10;PCSK9
chr1	55039466	+	1.89573459716	40.0	0.35	9.23	IV	gencode	protein_coding	ENSG00000169174.10;PCSK9
chr1	56579407	-	1.9747235387	125.0	0.11	0.36	IV	gencode	protein_coding	ENSG00000162407.8;PLPP3
chr1	58399629	-	1.32701421801	84.0	84.0	84.0	II	NA	NA	NA
chr1	58546742	-	2.40126382306	152.0	0.63	4.9	IV	gencode	protein_coding	ENSG00000162600.11;OMA1
chr1	58546744	-	5.59241706161	70.8	0.35	4.99	IV	gencode	protein_coding	ENSG00000162600.11;OMA1
chr1	58631543	-	2.48025276461	52.33	1.4	9.24	IV	gencode	processed_pseudogene	ENSG00000185839.3;RP4-592A1.2
chr1	58631544	-	1.20063191153	76.0	0.75	76.0	IV	gencode	processed_pseudogene	ENSG00000185839.3;RP4-592A1.2
chr1	58631545	-	2.89099526066	91.5	0.52	5.08	IV	gencode	processed_pseudogene	ENSG00000185839.3;RP4-592A1.2
chr1	58631546	-	12.5434439179	113.43	0.45	264.67	IV	gencode	processed_pseudogene	ENSG00000185839.3;RP4-592A1.2
chr1	58631547	-	29.1943127962	97.26	0.35	5.83	IV	gencode	processed_pseudogene	ENSG00000185839.3;RP4-592A1.2
chr1	58631549	-	2.59083728278	54.67	0.43	5.29	IV	gencode	processed_pseudogene	ENSG00000185839.3;RP4-592A1.2
chr1	58631550	-	40.9952606635	173.0	0.52	6.11	IV	gencode	processed_pseudogene	ENSG00000185839.3;RP4-592A1.2
chr1	58631552	-	1.16903633491	74.0	0.41	12.33	IV	gencode	processed_pseudogene	ENSG00000185839.3;RP4-592A1.2
chr1	58631553	-	2.14849921011	136.0	0.85	0.88	IV	gencode	processed_pseudogene	ENSG00000185839.3;RP4-592A1.2
chr1	58631555	-	3.52290679305	223.0	0.46	31.86	IV	gencode	processed_pseudogene	ENSG00000185839.3;RP4-592A1.2
chr1	58631556	-	1.34281200632	85.0	0.46	0.67	IV	gencode	processed_pseudogene	ENSG00000185839.3;RP4-592A1.2
chr1	58631561	-	2.96998420221	188.0	0.64	2.44	IV	gencode	processed_pseudogene	ENSG00000185839.3;RP4-592A1.2
chr1	58631563	-	4.96050552923	314.0	0.69	1.85	IV	gencode	processed_pseudogene	ENSG00000185839.3;RP4-592A1.2
chr1	58631565	-	4.43917851501	281.0	0.36	2.78	IV	gencode	processed_pseudogene	ENSG00000185839.3;RP4-592A1.2
chr1	58700062	-	4.51816745656	71.5	0.48	3.01	IV	gencode	protein_coding	ENSG00000162601.9;MYSM1
chr1	58784043	-	13.9020537125	125.71	0.8	0.42	IV	gencode	protein_coding	ENSG00000177606.6;JUN
chr1	58784069	-	9.06793048973	38.27	0.41	1.65	IV	gencode	protein_coding	ENSG00000177606.6;JUN
chr1	61082579	+	1.67456556082	53.0	0.21	1.96	IV	gencode	protein_coding	ENSG00000162599.15;NFIA
chr1	61082610	+	1.16903633491	74.0	0.71	2.39	IV	gencode	protein_coding	ENSG00000162599.15;NFIA
chr1	61082620	+	2.21169036335	140.0	0.42	20.0	IV	gencode	protein_coding	ENSG00000162599.15;NFIA
chr1	61082621	+	3.27014218009	34.5	0.55	5.05	IV	gencode	protein_coding	ENSG00000162599.15;NFIA
chr1	61725135	-	1.20063191153	76.0	0.77	2.37	IV	gencode	protein_coding	ENSG00000162604.12;TM2D1
chr1	61725138	-	1.02685624013	65.0	0.84	7.22	IV	gencode	protein_coding	ENSG00000162604.12;TM2D1
chr1	61725141	-	9.38388625592	66.0	0.66	1.27	IV	gencode	protein_coding	ENSG00000162604.12;TM2D1
chr1	62437024	+	2.11690363349	44.67	1.46	1.24	IV	gencode	protein_coding	ENSG00000162607.12;USP1
chr1	62784132	+	4.23380726698	268.0	1.19	9.57	IV	gencode	protein_coding	ENSG00000125703.14;ATG4C
chr1	62784137	+	1.70616113744	108.0	0.43	4.7	IV	gencode	protein_coding	ENSG00000125703.14;ATG4C
chr1	62784152	+	2.87519747235	182.0	0.28	5.2	IV	gencode	protein_coding	ENSG00000125703.14;ATG4C
chr1	62784155	+	5.30805687204	168.0	0.28	10.18	IV	gencode	protein_coding	ENSG00000125703.14;ATG4C
chr1	62784170	+	2.10110584518	133.0	0.41	7.82	IV	gencode	protein_coding	ENSG00000125703.14;ATG4C
chr1	62784172	+	1.43759873618	30.33	0.27	4.14	IV	gencode	protein_coding	ENSG00000125703.14;ATG4C
chr1	63523185	-	4.40758293839	139.5	0.59	6.34	IV	gencode	protein_coding	ENSG00000142856.16;ITGB3BP
chr1	63523186	-	1.75355450237	111.0	0.99	10.09	IV	gencode	protein_coding	ENSG00000142856.16;ITGB3BP
chr1	63523194	-	1.91153238547	121.0	0.57	1.83	IV	gencode	protein_coding	ENSG00000142856.16;ITGB3BP
chr1	63523200	-	4.24960505529	53.8	0.69	8.15	IV	gencode	protein_coding	ENSG00000142856.16;ITGB3BP
chr1	63523201	-	3.80726698262	80.33	0.68	24.1	IV	gencode	protein_coding	ENSG00000142856.16;ITGB3BP
chr1	63523209	-	1.29541864139	16.4	0.39	2.93	IV	gencode	protein_coding	ENSG00000142856.16;ITGB3BP
chr1	63523212	-	1.21642969984	77.0	0.66	2.41	IV	gencode	protein_coding	ENSG00000142856.16;ITGB3BP
chr1	63523214	-	1.54818325434	16.33	0.65	2.39	IV	gencode	protein_coding	ENSG00000142856.16;ITGB3BP
chr1	63523215	-	2.51184834123	79.5	0.54	1.5	IV	gencode	protein_coding	ENSG00000142856.16;ITGB3BP
chr1	63523225	-	1.62717219589	103.0	0.32	0.74	IV	gencode	protein_coding	ENSG00000142856.16;ITGB3BP
chr1	63523525	+	1.3112164297	83.0	0.44	5.93	IV	gencode	protein_coding	ENSG00000203965.12;EFCAB7
chr1	63523545	+	1.37440758294	87.0	0.39	87.0	IV	gencode	protein_coding	ENSG00000203965.12;EFCAB7
chr1	63523552	+	1.04265402844	66.0	0.47	2.64	IV	gencode	protein_coding	ENSG00000203965.12;EFCAB7
chr1	63731801	+	3.87045813586	61.25	7.9	245.0	II	NA	NA	NA
chr1	63731802	+	1.6429699842	104.0	104.0	104.0	II	NA	NA	NA
chr1	63774017	+	2.59083728278	164.0	0.41	0.41	IV	gencode	protein_coding	ENSG00000185483.11;ROR1
chr1	64901067	-	2.06951026856	131.0	1.07	10.08	IV	NA	NA	NA
chr1	64966501	-	2.98578199052	189.0	0.33	0.61	IV	gencode	protein_coding	ENSG00000162434.11;JAK1
chr1	64966514	-	2.08530805687	132.0	0.54	0.93	IV	gencode	protein_coding	ENSG00000162434.11;JAK1
chr1	64966519	-	2.82780410742	59.67	0.66	0.34	IV	gencode	protein_coding	ENSG00000162434.11;JAK1
chr1	64966521	-	1.84834123223	58.5	0.78	0.49	IV	gencode	protein_coding	ENSG00000162434.11;JAK1
chr1	65420701	+	1.73775671406	110.0	0.4	0.56	IV	gencode	protein_coding	ENSG00000213625.8;LEPROT
chr1	65420705	+	2.06951026856	131.0	0.18	1.9	IV	gencode	protein_coding	ENSG00000213625.8;LEPROT
chr1	65992395	+	1.43759873618	45.5	0.75	3.25	IV	gencode	protein_coding	ENSG00000184588.17;PDE4B
chr1	65992405	+	1.4691943128	46.5	1.13	2.07	IV	gencode	protein_coding	ENSG00000184588.17;PDE4B
chr1	65992406	+	1.01105845182	64.0	0.53	16.0	IV	gencode	protein_coding	ENSG00000184588.17;PDE4B
chr1	65992407	+	1.53238546603	24.25	0.46	2.85	IV	gencode	protein_coding	ENSG00000184588.17;PDE4B
chr1	65992408	+	1.12164296998	71.0	0.65	2.09	IV	gencode	protein_coding	ENSG00000184588.17;PDE4B
chr1	65992414	+	1.73775671406	110.0	0.62	11.0	IV	gencode	protein_coding	ENSG00000184588.17;PDE4B
chr1	65992421	+	2.21169036335	140.0	0.32	11.67	IV	gencode	protein_coding	ENSG00000184588.17;PDE4B
chr1	65992735	+	1.07424960506	68.0	0.3	0.53	IV	gencode	protein_coding	ENSG00000184588.17;PDE4B
chr1	66930380	+	3.57030015798	56.5	0.6	1.9	IV	gencode	protein_coding	ENSG00000198160.14;MIER1
chr1	67430386	-	7.67772511848	18.0	0.39	0.28	IV	gencode	protein_coding	ENSG00000142864.14;SERBP1
chr1	67430387	-	2.40126382306	9.5	0.73	0.26	IV	gencode	protein_coding	ENSG00000142864.14;SERBP1
chr1	67593185	+	2.66982622433	169.0	169.0	169.0	II	NA	NA	NA
chr1	67593186	+	1.16903633491	74.0	74.0	74.0	II	NA	NA	NA
chr1	67685201	+	31.0742496051	196.7	0.45	1.95	IV	gencode	protein_coding	ENSG00000116717.11;GADD45A
chr1	67685202	+	2.79620853081	177.0	0.55	2.85	IV	gencode	protein_coding	ENSG00000116717.11;GADD45A
chr1	67685237	+	4.54976303318	144.0	0.56	4.8	IV	gencode	protein_coding	ENSG00000116717.11;GADD45A
chr1	68497046	-	1.23222748815	78.0	1.7	0.5	IV	gencode	protein_coding	ENSG00000024526.16;DEPDC1
chr1	68497077	-	2.96998420221	188.0	0.95	1.02	IV	gencode	protein_coding	ENSG00000024526.16;DEPDC1
chr1	70205552	-	4.39178515008	34.75	0.86	4.09	IV	gencode	protein_coding	ENSG00000066557.5;LRRC40
chr1	70205559	-	2.02211690363	42.67	0.32	8.0	IV	gencode	protein_coding	ENSG00000066557.5;LRRC40
chr1	70205560	-	3.09636650869	4.36	0.44	3.06	IV	gencode	protein_coding	ENSG00000066557.5;LRRC40
chr1	70205561	-	2.52764612954	9.41	0.3	6.4	IV	gencode	protein_coding	ENSG00000066557.5;LRRC40
chr1	70205562	-	8.40442338073	16.63	0.39	9.02	IV	gencode	protein_coding	ENSG00000066557.5;LRRC40
chr1	70205565	-	5.27646129542	27.83	0.51	8.15	IV	gencode	protein_coding	ENSG00000066557.5;LRRC40
chr1	70205579	-	4.88151658768	154.5	0.23	2.43	IV	gencode	protein_coding	ENSG00000066557.5;LRRC40
chr1	70205586	-	1.37440758294	87.0	0.31	3.22	IV	gencode	protein_coding	ENSG00000066557.5;LRRC40
chr1	70205689	+	2.11690363349	44.67	0.67	2.0	IV	gencode	protein_coding	ENSG00000116754.13;SRSF11
chr1	70205719	+	3.15955766193	66.67	0.7	50.0	IV	gencode	protein_coding	ENSG00000116754.13;SRSF11
chr1	70205724	+	2.41706161137	153.0	0.47	0.97	IV	gencode	protein_coding	ENSG00000116754.13;SRSF11
chr1	70221380	+	1.99052132701	126.0	0.38	2.57	IV	gencode	protein_coding	ENSG00000116754.13;SRSF11
chr1	70354712	-	1.48499210111	31.33	0.68	3.62	IV	gencode	protein_coding	ENSG00000118454.12;ANKRD13C
chr1	70354713	-	2.16429699842	68.5	0.44	13.7	IV	gencode	protein_coding	ENSG00000118454.12;ANKRD13C
chr1	70354718	-	1.72195892575	109.0	0.78	1.24	IV	gencode	protein_coding	ENSG00000118454.12;ANKRD13C
chr1	70354722	-	1.40600315956	89.0	0.4	2.17	IV	gencode	protein_coding	ENSG00000118454.12;ANKRD13C
chr1	70410693	+	1.21642969984	77.0	77.0	77.0	II	NA	NA	NA
chr1	71080998	-	1.01105845182	64.0	1.08	21.33	IV	gencode	protein_coding	ENSG00000132485.12;ZRANB2
chr1	71081002	-	1.53238546603	97.0	0.7	5.39	IV	gencode	protein_coding	ENSG00000132485.12;ZRANB2
chr1	71081013	-	6.25592417062	79.2	0.79	4.21	IV	gencode	protein_coding	ENSG00000132485.12;ZRANB2
chr1	71081017	-	8.5308056872	270.0	0.79	2.4	IV	gencode	protein_coding	ENSG00000132485.12;ZRANB2
chr1	71081019	-	25.7977883096	108.87	0.61	272.17	IV	gencode	protein_coding	ENSG00000132485.12;ZRANB2
chr1	71081021	-	1.04265402844	66.0	0.56	2.64	IV	gencode	protein_coding	ENSG00000132485.12;ZRANB2
chr1	71081029	-	7.77251184834	164.0	0.39	1.52	IV	gencode	protein_coding	ENSG00000132485.12;ZRANB2
chr1	71081035	-	4.43917851501	140.5	0.73	0.53	IV	gencode	protein_coding	ENSG00000132485.12;ZRANB2
chr1	72176991	-	1.39020537125	29.33	44.0	88.0	II	NA	NA	NA
chr1	72176992	-	58.9099526066	18.28	45.48	3729.0	II	NA	NA	NA
chr1	73806986	-	1.18483412322	75.0	75.0	75.0	II	NA	NA	NA
chr1	74198244	+	1.10584518167	70.0	0.57	1.09	IV	gencode	protein_coding	ENSG00000254685.6;FPGT
chr1	74198264	+	1.73775671406	110.0	0.27	2.56	IV	gencode	protein_coding	ENSG00000254685.6;FPGT
chr1	74198268	+	1.48499210111	94.0	0.24	15.67	IV	gencode	protein_coding	ENSG00000254685.6;FPGT
chr1	74733010	-	7.29857819905	11.55	0.37	2.66	IV	gencode	protein_coding	ENSG00000116791.13;CRYZ
chr1	74733011	-	6.24012638231	15.8	0.33	2.16	IV	gencode	protein_coding	ENSG00000116791.13;CRYZ
chr1	74733018	-	12.9225908373	19.95	0.77	4.67	IV	gencode	protein_coding	ENSG00000116791.13;CRYZ
chr1	74733020	-	1.86413902054	19.67	1.42	59.0	IV	gencode	protein_coding	ENSG00000116791.13;CRYZ
chr1	74733021	-	1.92733017378	24.4	0.84	0.81	IV	gencode	protein_coding	ENSG00000116791.13;CRYZ
chr1	74733029	-	2.41706161137	51.0	1.25	2.25	IV	gencode	protein_coding	ENSG00000116791.13;CRYZ
chr1	74733031	-	3.04897314376	48.25	0.62	27.57	IV	gencode	protein_coding	ENSG00000116791.13;CRYZ
chr1	74733032	-	1.12164296998	71.0	0.4	0.63	IV	gencode	protein_coding	ENSG00000116791.13;CRYZ
chr1	74733039	-	10.4897314376	60.36	0.43	12.07	IV	gencode	protein_coding	ENSG00000116791.13;CRYZ
chr1	74733041	-	6.82464454976	30.86	0.38	3.35	IV	gencode	protein_coding	ENSG00000116791.13;CRYZ
chr1	74733046	-	1.07424960506	22.67	0.73	22.67	IV	gencode	protein_coding	ENSG00000116791.13;CRYZ
chr1	74733047	-	1.45339652449	92.0	0.85	5.11	IV	gencode	protein_coding	ENSG00000116791.13;CRYZ
chr1	74733048	-	7.28278041074	35.46	0.81	1.24	IV	gencode	protein_coding	ENSG00000116791.13;CRYZ
chr1	74733050	-	4.88151658768	30.9	0.6	28.09	IV	gencode	protein_coding	ENSG00000116791.13;CRYZ
chr1	74733059	-	1.54818325434	24.5	0.32	2.23	IV	gencode	protein_coding	ENSG00000116791.13;CRYZ
chr1	74733174	+	1.32701421801	84.0	0.57	1.06	IV	gencode	protein_coding	ENSG00000162623.15;TYW3
chr1	74733317	+	1.04265402844	66.0	0.64	6.0	IV	gencode	protein_coding	ENSG00000162623.15;TYW3
chr1	75724755	+	1.18483412322	75.0	0.53	0.33	IV	gencode	protein_coding	ENSG00000117054.13;ACADM
chr1	75786256	+	2.38546603476	8.88	0.47	0.21	IV	gencode	protein_coding	ENSG00000117054.13;ACADM
chr1	75787889	+	1.01105845182	0.01	3.56	32.0	III	gencode	protein_coding	ENSG00000137955.15;RABGGTB
chr1	76699755	+	197.804107425	137.59	0.76	240.79	IV	gencode	processed_pseudogene	ENSG00000226415.1;TPI1P1
chr1	76699756	+	16.8088467615	106.4	0.57	2.43	IV	gencode	processed_pseudogene	ENSG00000226415.1;TPI1P1
chr1	76699757	+	1.07424960506	68.0	0.65	34.0	IV	gencode	processed_pseudogene	ENSG00000226415.1;TPI1P1
chr1	76760948	+	1.26382306477	80.0	80.0	80.0	II	NA	NA	NA
chr1	77219406	-	2.89099526066	26.14	0.77	1.43	IV	gencode	protein_coding	ENSG00000142892.14;PIGK
chr1	77219426	-	6.66666666667	60.29	1.03	1.21	IV	gencode	protein_coding	ENSG00000142892.14;PIGK
chr1	77219428	-	1.21642969984	77.0	0.61	38.5	IV	gencode	protein_coding	ENSG00000142892.14;PIGK
chr1	77219430	-	16.7140600316	81.38	0.51	5.29	IV	gencode	protein_coding	ENSG00000142892.14;PIGK
chr1	77779638	+	5.95576619273	62.83	0.37	94.25	IV	gencode	protein_coding	ENSG00000180488.14;FAM73A
chr1	77779639	+	4.69194312796	148.5	0.66	9.9	IV	gencode	protein_coding	ENSG00000180488.14;FAM73A
chr1	77779656	+	9.82622432859	27.04	0.46	21.45	IV	gencode	protein_coding	ENSG00000180488.14;FAM73A
chr1	77779661	+	1.43759873618	30.33	4.79	5.06	II	gencode	protein_coding	ENSG00000180488.14;FAM73A
chr1	77979071	-	4.78672985782	4.46	0.37	0.77	IV	gencode	protein_coding	ENSG00000162613.16;FUBP1
chr1	77979073	-	1.81674565561	3.97	0.48	0.64	IV	gencode	protein_coding	ENSG00000162613.16;FUBP1
chr1	77979074	-	1.91153238547	8.07	0.35	1.03	IV	gencode	protein_coding	ENSG00000162613.16;FUBP1
chr1	77979075	-	3.14375987362	9.05	0.38	1.46	IV	gencode	protein_coding	ENSG00000162613.16;FUBP1
chr1	77979076	-	14.3285939968	22.12	0.43	5.24	IV	gencode	protein_coding	ENSG00000162613.16;FUBP1
chr1	77979077	-	14.0600315956	21.71	0.57	4.36	IV	gencode	protein_coding	ENSG00000162613.16;FUBP1
chr1	77979078	-	1.32701421801	12.0	0.31	1.79	IV	gencode	protein_coding	ENSG00000162613.16;FUBP1
chr1	77979087	-	3.4439178515	43.6	0.54	2.95	IV	gencode	protein_coding	ENSG00000162613.16;FUBP1
chr1	77979090	-	1.02685624013	13.0	0.51	3.82	IV	gencode	protein_coding	ENSG00000162613.16;FUBP1
chr1	77979098	-	1.75355450237	27.75	0.47	4.44	IV	gencode	protein_coding	ENSG00000162613.16;FUBP1
chr1	77979100	-	2.21169036335	14.0	0.58	1.02	IV	gencode	protein_coding	ENSG00000162613.16;FUBP1
chr1	77979177	+	1.21642969984	77.0	0.24	4.05	IV	gencode	protein_coding	ENSG00000162616.8;DNAJB4
chr1	78004554	-	6.33491311216	80.2	1.07	6.37	IV	gencode	antisense	ENSG00000273338.1;RP11-386I14.4
chr1	78004910	+	2.41706161137	153.0	0.67	3.19	IV	gencode	protein_coding	ENSG00000162616.8;DNAJB4
chr1	78004920	+	1.40600315956	89.0	0.24	1.62	IV	gencode	protein_coding	ENSG00000162616.8;DNAJB4
chr1	78004922	+	3.72827804107	118.0	0.33	4.54	IV	gencode	protein_coding	ENSG00000162616.8;DNAJB4
chr1	78004937	+	1.24802527646	79.0	0.84	0.81	IV	gencode	protein_coding	ENSG00000162616.8;DNAJB4
chr1	78004938	+	8.37282780411	18.93	0.39	132.5	IV	gencode	protein_coding	ENSG00000162616.8;DNAJB4
chr1	78004939	+	46.1611374408	22.14	0.74	6.22	IV	gencode	protein_coding	ENSG00000162616.8;DNAJB4
chr1	78004940	+	1.95892575039	24.8	1.01	0.57	IV	gencode	protein_coding	ENSG00000162616.8;DNAJB4
chr1	78094922	-	10.3475513428	46.79	655.0	655.0	II	gencode	rRNA	ENSG00000202263.1;RNA5SP22
chr1	78094924	-	3.49131121643	12.28	221.0	221.0	II	gencode	rRNA	ENSG00000202263.1;RNA5SP22
chr1	80385408	+	1.56398104265	5.82	49.5	99.0	II	NA	NA	NA
chr1	84479259	+	2.25908372828	47.67	0.39	0.67	IV	gencode	protein_coding	ENSG00000117133.10;RPF1
chr1	84506578	-	1.81674565561	115.0	0.18	0.86	IV	gencode	protein_coding	ENSG00000174021.10;GNG5
chr1	85259652	-	2.10110584518	22.17	0.68	133.0	IV	gencode	protein_coding	ENSG00000162642.13;C1orf52
chr1	85580761	+	1.75355450237	111.0	0.16	0.09	IV	gencode	protein_coding	ENSG00000142871.15;CYR61
chr1	85708414	-	1.09004739336	69.0	1.17	3.45	IV	gencode	protein_coding	ENSG00000117174.10;ZNHIT6
chr1	85708415	-	14.8183254344	234.5	0.7	3.22	IV	gencode	protein_coding	ENSG00000117174.10;ZNHIT6
chr1	85708420	-	1.13744075829	72.0	1.0	1.41	IV	gencode	protein_coding	ENSG00000117174.10;ZNHIT6
chr1	85708433	-	1.9747235387	125.0	0.67	0.8	IV	gencode	protein_coding	ENSG00000117174.10;ZNHIT6
chr1	86396060	-	1.26382306477	80.0	0.41	8.89	IV	gencode	protein_coding	ENSG00000122417.15;ODF2L
chr1	86396283	-	3.04897314376	193.0	0.61	2.84	IV	gencode	protein_coding	ENSG00000122417.15;ODF2L
chr1	86399513	-	1.81674565561	115.0	14.38	115.0	II	NA	NA	NA
chr1	86914114	-	4.48657187994	142.0	0.57	0.76	IV	gencode	protein_coding	ENSG00000183291.15;SEP15
chr1	86914115	-	3.17535545024	40.2	0.46	1.93	IV	gencode	protein_coding	ENSG00000183291.15;SEP15
chr1	86914116	-	6.61927330174	419.0	0.51	0.35	IV	gencode	protein_coding	ENSG00000183291.15;SEP15
chr1	86914118	-	1.78515007899	113.0	0.32	2.57	IV	gencode	protein_coding	ENSG00000183291.15;SEP15
chr1	86914124	-	2.2906793049	145.0	0.63	8.53	IV	gencode	protein_coding	ENSG00000183291.15;SEP15
chr1	86914125	-	1.16903633491	74.0	0.67	0.37	IV	gencode	protein_coding	ENSG00000183291.15;SEP15
chr1	86914126	-	16.9036334913	133.75	0.57	0.91	IV	gencode	protein_coding	ENSG00000183291.15;SEP15
chr1	88891564	-	1.34281200632	85.0	0.44	0.56	IV	gencode	protein_coding	ENSG00000137947.11;GTF2B
chr1	88992629	-	1.59557661927	101.0	0.55	1.22	IV	gencode	protein_coding	ENSG00000137944.16;CCBL2
chr1	89633149	+	1.09004739336	34.5	0.49	17.25	IV	gencode	protein_coding	ENSG00000171488.14;LRRC8C
chr1	89821939	+	1.1532385466	73.0	0.74	24.33	IV	gencode	protein_coding	ENSG00000171492.14;LRRC8D
chr1	89843655	+	3.15955766193	200.0	0.78	13.33	IV	gencode	protein_coding	ENSG00000171492.14;LRRC8D
chr1	89995110	+	2.52764612954	80.0	0.52	1.28	IV	gencode	protein_coding	ENSG00000162664.16;ZNF326
chr1	89995128	+	1.87993680885	119.0	1.34	1.23	IV	gencode	protein_coding	ENSG00000162664.16;ZNF326
chr1	89995140	+	1.54818325434	24.5	0.96	1.72	IV	gencode	protein_coding	ENSG00000162664.16;ZNF326
chr1	89995151	+	2.21169036335	46.67	0.66	0.81	IV	gencode	protein_coding	ENSG00000162664.16;ZNF326
chr1	89995168	+	3.41232227488	216.0	0.46	4.7	IV	gencode	protein_coding	ENSG00000162664.16;ZNF326
chr1	91021965	-	1.65876777251	105.0	0.78	1.84	IV	NA	NA	NA
chr1	91387305	-	1.42180094787	0.01	0.6	0.28	III	NA	NA	NA
chr1	91387306	-	3.23854660348	0.01	1.31	0.95	III	NA	NA	NA
chr1	91387310	-	2.00631911532	0.04	0.97	2.59	III	NA	NA	NA
chr1	91387312	-	1.05845181675	0.04	0.54	2.16	III	NA	NA	NA
chr1	91387313	-	2.08530805687	0.03	0.6	1.45	III	NA	NA	NA
chr1	91387314	-	1.02685624013	0.01	0.86	0.28	III	NA	NA	NA
chr1	91387319	-	1.05845181675	0.06	0.49	0.11	III	NA	NA	NA
chr1	91387321	-	1.61137440758	0.14	0.79	0.32	III	NA	NA	NA
chr1	91387322	-	1.56398104265	0.13	0.44	0.58	III	NA	NA	NA
chr1	91387326	-	1.35860979463	0.04	0.75	0.05	III	NA	NA	NA
chr1	91387340	-	1.4691943128	0.04	3.1	0.9	III	NA	NA	NA
chr1	91387364	-	1.78515007899	0.13	2.63	0.24	III	NA	NA	NA
chr1	91387366	-	3.58609794629	0.49	2.32	0.51	III	NA	NA	NA
chr1	91387388	-	9.6682464455	0.52	2.63	0.72	III	NA	NA	NA
chr1	91387389	-	1.01105845182	0.08	0.74	0.16	III	NA	NA	NA
chr1	91387391	-	1.18483412322	0.12	1.92	0.18	III	NA	NA	NA
chr1	91387392	-	1.73775671406	0.1	1.55	0.21	III	NA	NA	NA
chr1	91387439	-	3.45971563981	0.17	2.52	5.21	III	NA	NA	NA
chr1	91387450	-	1.21642969984	0.04	3.67	0.03	III	NA	NA	NA
chr1	91387483	-	1.34281200632	0.02	3.04	0.55	III	NA	NA	NA
chr1	91387501	-	1.91153238547	0.07	2.33	0.46	III	NA	NA	NA
chr1	91387521	-	2.98578199052	0.1	0.99	0.63	III	NA	NA	NA
chr1	91387523	-	1.13744075829	0.15	0.42	0.92	III	NA	NA	NA
chr1	91387530	-	3.75987361769	0.24	1.29	0.88	III	NA	NA	NA
chr1	91387542	-	3.74407582938	0.29	1.22	1.07	III	NA	NA	NA
chr1	91387582	-	1.50078988942	0.6	2.88	95.0	III	NA	NA	NA
chr1	91412649	+	1.13744075829	2.06	0.44	72.0	IV	NA	NA	NA
chr1	91412650	+	2.90679304897	10.82	0.5	184.0	IV	NA	NA	NA
chr1	91500814	+	2.08530805687	132.0	0.55	11.0	IV	gencode	protein_coding	ENSG00000097046.12;CDC7
chr1	91500851	+	1.07424960506	34.0	1.11	3.78	IV	gencode	protein_coding	ENSG00000097046.12;CDC7
chr1	91760490	-	6.77725118483	3.9	0.7	429.0	IV	NA	NA	NA
chr1	91886184	-	1.05845181675	67.0	0.26	67.0	IV	gencode	protein_coding	ENSG00000069702.10;TGFBR3
chr1	92298987	-	2.73301737757	173.0	0.5	1.41	IV	gencode	protein_coding	ENSG00000174842.16;GLMN
chr1	92299059	+	12.6382306477	800.0	0.73	3.23	IV	gencode	protein_coding	ENSG00000122484.8;RPAP2
chr1	92832011	+	1.01105845182	16.0	0.43	1.52	IV	gencode	protein_coding	ENSG00000122406.12;RPL5
chr1	92832013	+	2.14849921011	136.0	0.26	2.89	IV	gencode	protein_coding	ENSG00000122406.12;RPL5
chr1	92832039	+	5.2448657188	15.09	0.36	0.86	IV	gencode	protein_coding	ENSG00000122406.12;RPL5
chr1	92832040	+	13.8704581359	17.92	0.29	0.18	IV	gencode	protein_coding	ENSG00000122406.12;RPL5
chr1	92832041	+	5.76619273302	11.06	0.37	0.43	IV	gencode	protein_coding	ENSG00000122406.12;RPL5
chr1	92832042	+	9.03633491311	22.0	0.41	0.76	IV	gencode	protein_coding	ENSG00000122406.12;RPL5
chr1	92832043	+	1.07424960506	34.0	0.44	1.33	IV	gencode	protein_coding	ENSG00000122406.12;RPL5
chr1	92832062	+	1.43759873618	13.0	0.48	0.41	IV	gencode	protein_coding	ENSG00000122406.12;RPL5
chr1	92832073	+	38.4518167457	110.64	0.84	4.43	IV	gencode	protein_coding	ENSG00000122406.12;RPL5
chr1	92832074	+	1.16903633491	74.0	0.91	0.52	IV	gencode	protein_coding	ENSG00000122406.12;RPL5
chr1	92832081	+	5.19747235387	82.25	0.62	2.04	IV	gencode	protein_coding	ENSG00000122406.12;RPL5
chr1	92837290	+	4.43917851501	0.01	12.22	281.0	I	gencode	protein_coding	ENSG00000122406.12;RPL5
chr1	92840719	+	1.01105845182	0.03	32.0	64.0	I	gencode	snoRNA	ENSG00000207523.1;SNORA66
chr1	93079283	+	4.54976303318	144.0	0.43	1.06	IV	gencode	protein_coding	ENSG00000143033.17;MTF2
chr1	93079293	+	1.02685624013	65.0	0.48	16.25	IV	gencode	protein_coding	ENSG00000143033.17;MTF2
chr1	93079298	+	3.68088467615	233.0	0.33	3.15	IV	gencode	protein_coding	ENSG00000143033.17;MTF2
chr1	93180416	-	1.1532385466	73.0	0.53	0.77	IV	gencode	protein_coding	ENSG00000117500.12;TMED5
chr1	93180724	+	3.14375987362	199.0	0.74	2.93	IV	gencode	protein_coding	ENSG00000122483.17;CCDC18
chr1	93345907	+	1.37440758294	87.0	0.37	0.2	IV	gencode	protein_coding	ENSG00000117505.12;DR1
chr1	93345909	+	2.38546603476	37.75	0.31	0.61	IV	gencode	protein_coding	ENSG00000117505.12;DR1
chr1	93516343	-	1.1532385466	36.5	73.0	73.0	II	tRNAscan	tRNAscan	tRNA-Cys-GCA-7-1;tRNA-Cys-GCA-7-1
chr1	93516356	-	3.17535545024	50.25	22.33	201.0	II	tRNAscan	tRNAscan	tRNA-Cys-GCA-7-1;tRNA-Cys-GCA-7-1
chr1	93682050	-	1.10584518167	70.0	1.43	5.38	IV	NA	NA	NA
chr1	93847566	+	120.884676145	546.57	121.46	7652.0	II	gencode	lincRNA	ENSG00000260464.1;RP4-561L24.3
chr1	93847567	+	559.557661927	337.33	37.6	35420.0	II	gencode	lincRNA	ENSG00000260464.1;RP4-561L24.3
chr1	93847568	+	23.1753554502	293.4	61.12	1467.0	II	gencode	lincRNA	ENSG00000260464.1;RP4-561L24.3
chr1	93847569	+	19263.0015798	331.8	45.52	1219348.0	II	gencode	lincRNA	ENSG00000260464.1;RP4-561L24.3
chr1	93847570	+	1652.0221169	484.13	34.68	104573.0	II	gencode	lincRNA	ENSG00000260464.1;RP4-561L24.3
chr1	93847571	+	122.417061611	298.04	32.42	7749.0	II	gencode	lincRNA	ENSG00000260464.1;RP4-561L24.3
chr1	93847572	+	9.85781990521	14.86	48.0	624.0	II	gencode	lincRNA	ENSG00000260464.1;RP4-561L24.3
chr1	93847573	+	18.6097946288	23.1	8.12	1178.0	II	gencode	lincRNA	ENSG00000260464.1;RP4-561L24.3
chr1	93847574	+	13.3807266983	211.75	47.06	847.0	II	gencode	lincRNA	ENSG00000260464.1;RP4-561L24.3
chr1	93847575	+	3.34913112164	30.29	14.13	212.0	II	gencode	lincRNA	ENSG00000260464.1;RP4-561L24.3
chr1	93847576	+	3.58609794629	227.0	18.92	227.0	II	gencode	lincRNA	ENSG00000260464.1;RP4-561L24.3
chr1	93847577	+	10.5055292259	95.0	16.62	665.0	II	gencode	lincRNA	ENSG00000260464.1;RP4-561L24.3
chr1	93847578	+	10.7740916272	75.78	15.5	682.0	II	gencode	lincRNA	ENSG00000260464.1;RP4-561L24.3
chr1	93847579	+	10.868878357	76.44	68.8	688.0	II	gencode	lincRNA	ENSG00000260464.1;RP4-561L24.3
chr1	93847580	+	4.89731437599	28.18	103.33	310.0	II	gencode	lincRNA	ENSG00000260464.1;RP4-561L24.3
chr1	93847581	+	2.18009478673	11.5	34.5	138.0	II	gencode	lincRNA	ENSG00000260464.1;RP4-561L24.3
chr1	93847582	+	23.4913112164	92.94	67.59	1487.0	II	gencode	lincRNA	ENSG00000260464.1;RP4-561L24.3
chr1	93847584	+	1.95892575039	124.0	31.0	124.0	II	gencode	lincRNA	ENSG00000260464.1;RP4-561L24.3
chr1	93847587	+	1.72195892575	54.5	15.57	109.0	II	gencode	lincRNA	ENSG00000260464.1;RP4-561L24.3
chr1	93847598	+	5.00789889415	19.81	317.0	317.0	II	gencode	lincRNA	ENSG00000260464.1;RP4-561L24.3
chr1	93847601	+	48.1990521327	37.67	76.28	3051.0	II	gencode	lincRNA	ENSG00000260464.1;RP4-561L24.3
chr1	93847631	+	1.27962085308	16.2	81.0	81.0	II	gencode	lincRNA	ENSG00000260464.1;RP4-561L24.3
chr1	93879152	-	1.01105845182	64.0	1.19	4.92	IV	gencode	protein_coding	ENSG00000067334.13;DNTTIP2
chr1	93879159	-	2.33807266983	29.6	0.52	4.93	IV	gencode	protein_coding	ENSG00000067334.13;DNTTIP2
chr1	93879163	-	1.07424960506	68.0	1.66	2.27	IV	gencode	protein_coding	ENSG00000067334.13;DNTTIP2
chr1	93879171	-	1.29541864139	82.0	0.75	27.33	IV	gencode	protein_coding	ENSG00000067334.13;DNTTIP2
chr1	93879174	-	8.1990521327	129.75	0.54	2.78	IV	gencode	protein_coding	ENSG00000067334.13;DNTTIP2
chr1	93879178	-	3.112164297	197.0	0.56	3.79	IV	gencode	protein_coding	ENSG00000067334.13;DNTTIP2
chr1	93879179	-	4.62875197472	293.0	0.64	13.32	IV	gencode	protein_coding	ENSG00000067334.13;DNTTIP2
chr1	93879180	-	3.82306477093	242.0	0.57	3.36	IV	gencode	protein_coding	ENSG00000067334.13;DNTTIP2
chr1	93879185	-	1.92733017378	61.0	0.74	1.65	IV	gencode	protein_coding	ENSG00000067334.13;DNTTIP2
chr1	93879186	-	2.87519747235	91.0	0.53	3.57	IV	gencode	protein_coding	ENSG00000067334.13;DNTTIP2
chr1	93909430	-	7.0458135861	21.24	0.84	0.19	IV	gencode	protein_coding	ENSG00000023909.9;GCLM
chr1	93909456	-	4.56556082148	32.11	0.53	0.36	IV	gencode	protein_coding	ENSG00000023909.9;GCLM
chr1	94237584	-	1.18483412322	37.5	0.68	1.01	IV	gencode	protein_coding	ENSG00000137962.12;ARHGAP29
chr1	94384263	+	1.02685624013	65.0	2.17	65.0	IV	NA	NA	NA
chr1	94384275	+	4.0916271722	64.75	11.26	259.0	II	NA	NA	NA
chr1	94927119	-	1.94312796209	123.0	3.51	0.81	IV	gencode	protein_coding	ENSG00000117519.15;CNN3
chr1	94927137	-	1.57977883096	100.0	0.36	5.0	IV	gencode	protein_coding	ENSG00000117519.15;CNN3
chr1	95072898	-	1.89573459716	60.0	1.28	3.08	IV	gencode	protein_coding	ENSG00000172339.9;ALG14
chr1	95072917	-	1.84834123223	117.0	1.07	0.61	IV	gencode	protein_coding	ENSG00000172339.9;ALG14
chr1	95072954	-	2.35387045814	29.8	0.57	8.76	IV	gencode	protein_coding	ENSG00000172339.9;ALG14
chr1	95116897	+	3.52290679305	31.86	0.52	20.27	IV	NA	NA	NA
chr1	95117355	+	4.2654028436	135.0	0.51	2.9	IV	gencode	protein_coding	ENSG00000152078.9;TMEM56
chr1	95117429	+	1.27962085308	81.0	0.29	2.03	IV	gencode	protein_coding	ENSG00000152078.9;TMEM56
chr1	96679636	-	1.24802527646	79.0	0.42	39.5	IV	gencode	processed_pseudogene	ENSG00000137970.7;RPL7P9
chr1	96679637	-	4.04423380727	256.0	0.47	85.33	IV	gencode	processed_pseudogene	ENSG00000137970.7;RPL7P9
chr1	96679638	-	1.10584518167	23.33	0.68	17.5	IV	gencode	processed_pseudogene	ENSG00000137970.7;RPL7P9
chr1	96679640	-	1.95892575039	1.39	1.33	124.0	IV	gencode	processed_pseudogene	ENSG00000137970.7;RPL7P9
chr1	96721791	+	3.47551342812	36.67	0.56	5.95	IV	gencode	protein_coding	ENSG00000117569.18;PTBP2
chr1	96721792	+	3.41232227488	108.0	0.53	4.5	IV	gencode	protein_coding	ENSG00000117569.18;PTBP2
chr1	97920997	-	2.55924170616	16.2	0.5	6.75	IV	gencode	protein_coding	ENSG00000188641.12;DPYD
chr1	97921025	-	2.48025276461	157.0	0.55	6.83	IV	gencode	protein_coding	ENSG00000188641.12;DPYD
chr1	98046212	-	2.32227488152	147.0	0.6	73.5	IV	gencode	lincRNA	ENSG00000225206.6;MIR137HG
chr1	98046218	-	4.48657187994	94.67	0.66	142.0	IV	gencode	lincRNA	ENSG00000225206.6;MIR137HG
chr1	98087086	+	1.4691943128	93.0	0.39	46.5	IV	NA	NA	NA
chr1	98210317	+	1.09004739336	69.0	0.77	69.0	IV	NA	NA	NA
chr1	98661821	+	1.04265402844	9.43	0.21	2.87	IV	gencode	protein_coding	ENSG00000162627.16;SNX7
chr1	98661822	+	1.32701421801	16.8	0.28	4.2	IV	gencode	protein_coding	ENSG00000162627.16;SNX7
chr1	98661827	+	2.33807266983	148.0	0.35	7.79	IV	gencode	protein_coding	ENSG00000162627.16;SNX7
chr1	98661831	+	5.70300157978	120.33	0.34	18.05	IV	gencode	protein_coding	ENSG00000162627.16;SNX7
chr1	98661851	+	1.62717219589	103.0	0.32	3.96	IV	gencode	protein_coding	ENSG00000162627.16;SNX7
chr1	98661856	+	2.2906793049	72.5	0.45	6.9	IV	gencode	protein_coding	ENSG00000162627.16;SNX7
chr1	98661860	+	1.16903633491	74.0	0.53	2.96	IV	gencode	protein_coding	ENSG00000162627.16;SNX7
chr1	99646113	+	6.7140600316	60.71	0.38	20.24	IV	gencode	protein_coding	ENSG00000099260.10;PALMD
chr1	99646116	+	2.40126382306	38.0	0.24	21.71	IV	gencode	protein_coding	ENSG00000099260.10;PALMD
chr1	100133163	+	2.22748815166	141.0	0.88	0.9	IV	gencode	protein_coding	ENSG00000122435.9;TRMT13
chr1	100249823	-	1.6429699842	104.0	1.05	3.85	IV	gencode	protein_coding	ENSG00000137992.14;DBT
chr1	100249833	-	4.39178515008	139.0	0.53	1.6	IV	gencode	protein_coding	ENSG00000137992.14;DBT
chr1	100249834	-	5.2448657188	110.67	0.39	1.98	IV	gencode	protein_coding	ENSG00000137992.14;DBT
chr1	100266168	+	2.10110584518	14.78	0.38	22.17	IV	gencode	protein_coding	ENSG00000137996.12;RTCA
chr1	100266171	+	2.41706161137	153.0	1.91	3.26	IV	gencode	protein_coding	ENSG00000137996.12;RTCA
chr1	100266197	+	1.16903633491	74.0	0.3	37.0	IV	gencode	protein_coding	ENSG00000137996.12;RTCA
chr1	100266216	+	2.74881516588	174.0	0.51	0.53	IV	gencode	protein_coding	ENSG00000137996.12;RTCA
chr1	100266227	+	1.34281200632	85.0	0.24	42.5	IV	gencode	protein_coding	ENSG00000137996.12;RTCA
chr1	100266231	+	1.05845181675	67.0	0.26	5.58	IV	gencode	protein_coding	ENSG00000137996.12;RTCA
chr1	100266234	+	1.62717219589	103.0	0.32	4.29	IV	gencode	protein_coding	ENSG00000137996.12;RTCA
chr1	100266236	+	1.84834123223	39.0	0.34	7.31	IV	gencode	protein_coding	ENSG00000137996.12;RTCA
chr1	100266237	+	2.10110584518	66.5	0.38	7.39	IV	gencode	protein_coding	ENSG00000137996.12;RTCA
chr1	100266238	+	2.40126382306	30.4	0.4	2.58	IV	gencode	protein_coding	ENSG00000137996.12;RTCA
chr1	100266243	+	2.81200631912	178.0	0.33	89.0	IV	gencode	protein_coding	ENSG00000137996.12;RTCA
chr1	100266265	+	1.12164296998	71.0	0.76	0.77	IV	gencode	protein_coding	ENSG00000137996.12;RTCA
chr1	100894842	-	1.92733017378	122.0	0.38	4.52	IV	gencode	protein_coding	ENSG00000162694.13;EXTL2
chr1	100896092	+	1.73775671406	110.0	0.48	7.33	IV	gencode	protein_coding	ENSG00000162695.11;SLC30A7
chr1	100896096	+	1.65876777251	105.0	0.8	13.12	IV	gencode	protein_coding	ENSG00000162695.11;SLC30A7
chr1	100896100	+	8.75197472354	138.5	0.63	6.76	IV	gencode	protein_coding	ENSG00000162695.11;SLC30A7
chr1	100896101	+	2.30647709321	146.0	0.54	146.0	IV	gencode	protein_coding	ENSG00000162695.11;SLC30A7
chr1	100896102	+	1.48499210111	94.0	0.43	23.5	IV	gencode	protein_coding	ENSG00000162695.11;SLC30A7
chr1	101025783	-	1.13744075829	72.0	0.73	0.55	IV	gencode	protein_coding	ENSG00000117543.19;DPH5
chr1	101025806	-	1.04265402844	66.0	0.71	2.28	IV	gencode	protein_coding	ENSG00000117543.19;DPH5
chr1	101787297	-	6.38230647709	18.36	0.44	0.51	IV	gencode	processed_pseudogene	ENSG00000183298.5;RPSAP19
chr1	101787298	-	1.81674565561	5.23	0.29	23.0	IV	gencode	processed_pseudogene	ENSG00000183298.5;RPSAP19
chr1	102106688	-	1.13744075829	7.2	0.51	72.0	IV	NA	NA	NA
chr1	102106689	-	12.5276461295	1.61	0.37	396.5	IV	NA	NA	NA
chr1	103525699	+	1.39020537125	88.0	0.88	5.5	IV	gencode	protein_coding	ENSG00000185946.15;RNPC3
chr1	108661070	-	2.21169036335	140.0	0.68	7.78	IV	gencode	protein_coding	ENSG00000162639.15;HENMT1
chr1	108692327	+	1.21642969984	19.25	0.69	0.68	IV	gencode	protein_coding	ENSG00000134186.11;PRPF38B
chr1	108746686	+	1.56398104265	99.0	0.25	0.93	IV	gencode	protein_coding	ENSG00000116266.10;STXBP3
chr1	108963432	-	1.65876777251	105.0	0.7	8.08	IV	gencode	protein_coding	ENSG00000121940.15;CLCC1
chr1	108963453	-	4.47077409163	283.0	0.55	1.69	IV	gencode	protein_coding	ENSG00000274068.1;RP11-475E11.9
chr1	108963480	-	2.89099526066	91.5	0.54	2.86	IV	gencode	protein_coding	ENSG00000274068.1;RP11-475E11.9
chr1	108963484	-	1.9747235387	62.5	0.61	1.56	IV	gencode	protein_coding	ENSG00000274068.1;RP11-475E11.9
chr1	109042100	-	1.37440758294	29.0	0.42	2.81	IV	gencode	protein_coding	ENSG00000085433.15;WDR47
chr1	109090891	-	1.18483412322	75.0	1.1	2.27	IV	gencode	antisense	ENSG00000273382.1;RP5-1065J22.8
chr1	109100192	+	1.01105845182	12.8	0.17	0.02	IV	gencode	scaRNA	ENSG00000278249.1;SCARNA2
chr1	109100193	+	14.0916271722	13.12	0.11	0.03	IV	gencode	scaRNA	ENSG00000278249.1;SCARNA2
chr1	109100194	+	1.24802527646	7.18	0.07	0.02	IV	gencode	scaRNA	ENSG00000278249.1;SCARNA2
chr1	109100218	+	1.1532385466	73.0	0.3	0.46	IV	gencode	scaRNA	ENSG00000278249.1;SCARNA2
chr1	109100223	+	1.01105845182	64.0	0.4	0.23	IV	gencode	scaRNA	ENSG00000278249.1;SCARNA2
chr1	109100225	+	8.83096366509	21.5	0.36	1.41	IV	gencode	scaRNA	ENSG00000278249.1;SCARNA2
chr1	109100227	+	8.29383886256	14.19	0.3	1.73	IV	gencode	scaRNA	ENSG00000278249.1;SCARNA2
chr1	109100230	+	3.91785150079	11.27	0.44	1.91	IV	gencode	scaRNA	ENSG00000278249.1;SCARNA2
chr1	109100232	+	1.39020537125	8.8	0.3	1.06	IV	gencode	scaRNA	ENSG00000278249.1;SCARNA2
chr1	109213907	+	3.08056872038	195.0	0.25	3.61	IV	gencode	protein_coding	ENSG00000031698.12;SARS
chr1	109213920	+	4.29699842022	68.0	0.33	1.75	IV	gencode	protein_coding	ENSG00000031698.12;SARS
chr1	109213931	+	1.21642969984	77.0	0.53	1.15	IV	gencode	protein_coding	ENSG00000031698.12;SARS
chr1	109213932	+	12.7962085308	90.0	0.34	2.07	IV	gencode	protein_coding	ENSG00000031698.12;SARS
chr1	109213933	+	1.21642969984	77.0	0.43	3.85	IV	gencode	protein_coding	ENSG00000031698.12;SARS
chr1	109213934	+	1.01105845182	64.0	0.44	3.2	IV	gencode	protein_coding	ENSG00000031698.12;SARS
chr1	109213939	+	6.85624012638	43.4	0.47	5.56	IV	gencode	protein_coding	ENSG00000031698.12;SARS
chr1	109213940	+	1.12164296998	23.67	0.56	71.0	IV	gencode	protein_coding	ENSG00000031698.12;SARS
chr1	109213941	+	2.81200631912	44.5	0.81	6.85	IV	gencode	protein_coding	ENSG00000031698.12;SARS
chr1	109213953	+	2.84360189573	180.0	0.56	4.62	IV	gencode	protein_coding	ENSG00000031698.12;SARS
chr1	109213954	+	2.49605055292	79.0	0.39	158.0	IV	gencode	protein_coding	ENSG00000031698.12;SARS
chr1	109213957	+	1.50078988942	4.13	1.2	2.88	IV	gencode	protein_coding	ENSG00000031698.12;SARS
chr1	109213960	+	1.70616113744	54.0	0.73	2.35	IV	gencode	protein_coding	ENSG00000031698.12;SARS
chr1	109213968	+	1.67456556082	106.0	0.62	1.28	IV	gencode	protein_coding	ENSG00000031698.12;SARS
chr1	109283105	-	1.01105845182	64.0	0.31	9.14	IV	gencode	protein_coding	ENSG00000134222.16;PSRC1
chr1	109283145	-	1.70616113744	108.0	0.47	0.57	IV	gencode	protein_coding	ENSG00000134222.16;PSRC1
chr1	109426417	-	2.48025276461	157.0	0.9	0.55	IV	gencode	protein_coding	ENSG00000143106.12;PSMA5
chr1	109426425	-	1.92733017378	122.0	0.35	1.31	IV	gencode	protein_coding	ENSG00000143106.12;PSMA5
chr1	109426436	-	2.05371248025	130.0	0.78	1.05	IV	gencode	protein_coding	ENSG00000143106.12;PSMA5
chr1	109426437	-	11.5639810427	61.0	0.73	1.32	IV	gencode	protein_coding	ENSG00000143106.12;PSMA5
chr1	109426447	-	4.29699842022	45.33	0.54	0.46	IV	gencode	protein_coding	ENSG00000143106.12;PSMA5
chr1	109426448	-	5.5766192733	70.6	0.51	0.44	IV	gencode	protein_coding	ENSG00000143106.12;PSMA5
chr1	109494091	+	1.10584518167	70.0	0.71	4.37	IV	gencode	protein_coding	ENSG00000174151.14;CYB561D1
chr1	109548573	+	2.30647709321	29.2	0.42	1.87	IV	gencode	protein_coding	ENSG00000065135.8;GNAI3
chr1	109548582	+	1.43759873618	91.0	0.36	1.57	IV	gencode	protein_coding	ENSG00000065135.8;GNAI3
chr1	109548586	+	2.10110584518	133.0	0.62	0.86	IV	gencode	protein_coding	ENSG00000065135.8;GNAI3
chr1	109548606	+	2.14849921011	136.0	0.64	0.86	IV	gencode	protein_coding	ENSG00000065135.8;GNAI3
chr1	109619837	+	3.4439178515	54.5	0.47	1.22	IV	gencode	protein_coding	ENSG00000116337.15;AMPD2
chr1	109740316	-	3.57030015798	75.33	0.76	0.46	IV	gencode	protein_coding	ENSG00000134202.10;GSTM3
chr1	109910846	+	2.33807266983	148.0	0.62	2.28	IV	gencode	protein_coding	ENSG00000184371.13;CSF1
chr1	109910849	+	1.29541864139	82.0	0.45	0.11	IV	gencode	protein_coding	ENSG00000184371.13;CSF1
chr1	109984784	+	1.84834123223	117.0	0.5	0.41	IV	gencode	protein_coding	ENSG00000168710.17;AHCYL1
chr1	109984786	+	2.85939968404	181.0	0.28	0.42	IV	gencode	protein_coding	ENSG00000168710.17;AHCYL1
chr1	109984795	+	1.78515007899	113.0	0.25	4.04	IV	gencode	protein_coding	ENSG00000168710.17;AHCYL1
chr1	109984809	+	19.9526066351	97.15	0.91	10.7	IV	gencode	protein_coding	ENSG00000168710.17;AHCYL1
chr1	109984831	+	3.08056872038	65.0	0.72	2.07	IV	gencode	protein_coding	ENSG00000168710.17;AHCYL1
chr1	110004061	+	1.59557661927	50.5	0.64	10.1	IV	gencode	protein_coding	ENSG00000168710.17;AHCYL1
chr1	110004094	+	3.80726698262	13.39	0.59	30.13	IV	gencode	protein_coding	ENSG00000168710.17;AHCYL1
chr1	110004128	+	1.02685624013	65.0	0.42	65.0	IV	gencode	protein_coding	ENSG00000168710.17;AHCYL1
chr1	110004282	+	1.09004739336	69.0	0.83	69.0	IV	gencode	protein_coding	ENSG00000168710.17;AHCYL1
chr1	110004284	+	2.73301737757	173.0	0.55	173.0	IV	gencode	protein_coding	ENSG00000168710.17;AHCYL1
chr1	110004287	+	5.15007898894	36.22	0.56	3.75	IV	gencode	protein_coding	ENSG00000168710.17;AHCYL1
chr1	110004288	+	1.48499210111	94.0	0.81	23.5	IV	gencode	protein_coding	ENSG00000168710.17;AHCYL1
chr1	110004350	+	14.6761453397	54.65	0.55	54.65	IV	gencode	protein_coding	ENSG00000168710.17;AHCYL1
chr1	110004351	+	1.04265402844	66.0	0.69	33.0	IV	gencode	protein_coding	ENSG00000168710.17;AHCYL1
chr1	110004353	+	4.4233807267	280.0	0.43	93.33	IV	gencode	protein_coding	ENSG00000168710.17;AHCYL1
chr1	110407639	-	1.02685624013	65.0	0.47	0.34	IV	gencode	protein_coding	ENSG00000134248.13;LAMTOR5
chr1	110407644	-	5.22906793049	331.0	0.5	0.26	IV	gencode	protein_coding	ENSG00000134248.13;LAMTOR5
chr1	110407654	-	1.16903633491	37.0	0.72	0.41	IV	gencode	protein_coding	ENSG00000134248.13;LAMTOR5
chr1	110407659	-	1.53238546603	48.5	0.64	0.46	IV	gencode	protein_coding	ENSG00000134248.13;LAMTOR5
chr1	110407667	-	2.33807266983	74.0	0.54	2.39	IV	gencode	protein_coding	ENSG00000134248.13;LAMTOR5
chr1	110407669	-	2.7804107425	88.0	0.62	3.67	IV	gencode	protein_coding	ENSG00000134248.13;LAMTOR5
chr1	110407670	-	13.2543443918	104.88	0.62	93.22	IV	gencode	protein_coding	ENSG00000134248.13;LAMTOR5
chr1	110407671	-	7.97788309637	101.0	0.64	1.76	IV	gencode	protein_coding	ENSG00000134248.13;LAMTOR5
chr1	110407672	-	7.74091627172	490.0	0.85	16.9	IV	gencode	protein_coding	ENSG00000134248.13;LAMTOR5
chr1	110407673	-	9.47867298578	200.0	0.98	6.9	IV	gencode	protein_coding	ENSG00000134248.13;LAMTOR5
chr1	110407674	-	3.6018957346	114.0	0.74	1.52	IV	gencode	protein_coding	ENSG00000134248.13;LAMTOR5
chr1	110407676	-	2.6224328594	83.0	0.47	20.75	IV	gencode	protein_coding	ENSG00000134248.13;LAMTOR5
chr1	110407677	-	2.63823064771	167.0	0.54	0.83	IV	gencode	protein_coding	ENSG00000134248.13;LAMTOR5
chr1	110407679	-	10.3317535545	654.0	0.46	1.3	IV	gencode	protein_coding	ENSG00000134248.13;LAMTOR5
chr1	110407686	-	1.42180094787	90.0	0.29	1.23	IV	gencode	protein_coding	ENSG00000134248.13;LAMTOR5
chr1	110407689	-	1.83254344392	116.0	0.27	116.0	IV	gencode	protein_coding	ENSG00000134248.13;LAMTOR5
chr1	110407690	-	4.34439178515	275.0	0.51	1.29	IV	gencode	protein_coding	ENSG00000134248.13;LAMTOR5
chr1	110407692	-	2.10110584518	66.5	0.57	4.93	IV	gencode	protein_coding	ENSG00000134248.13;LAMTOR5
chr1	110407693	-	9.32069510269	84.29	0.45	3.22	IV	gencode	protein_coding	ENSG00000134248.13;LAMTOR5
chr1	110407694	-	141.042654028	93.0	0.36	6.36	IV	gencode	protein_coding	ENSG00000134248.13;LAMTOR5
chr1	110407697	-	1.89573459716	120.0	0.52	1.32	IV	gencode	protein_coding	ENSG00000134248.13;LAMTOR5
chr1	110407703	-	1.94312796209	123.0	0.6	2.28	IV	gencode	protein_coding	ENSG00000134248.13;LAMTOR5
chr1	110963920	-	1.01105845182	64.0	1.02	0.28	IV	gencode	protein_coding	ENSG00000121931.15;LRIF1
chr1	110963922	-	1.87993680885	119.0	0.5	0.29	IV	gencode	protein_coding	ENSG00000121931.15;LRIF1
chr1	111140055	-	2.38546603476	37.75	0.35	6.57	IV	gencode	protein_coding	ENSG00000156171.14;DRAM2
chr1	111140058	-	1.34281200632	85.0	0.43	7.73	IV	gencode	protein_coding	ENSG00000156171.14;DRAM2
chr1	111140082	-	2.30647709321	146.0	0.63	1.83	IV	gencode	protein_coding	ENSG00000156171.14;DRAM2
chr1	111140220	+	1.21642969984	25.67	1.24	12.83	IV	gencode	protein_coding	ENSG00000134255.13;CEPT1
chr1	111140243	+	1.13744075829	24.0	0.69	1.53	IV	gencode	protein_coding	ENSG00000134255.13;CEPT1
chr1	111446798	+	1.29541864139	27.33	82.0	82.0	II	gencode	misc_RNA	ENSG00000199890.1;Y_RNA
chr1	111449245	-	1.59557661927	101.0	0.27	33.67	IV	gencode	protein_coding	ENSG00000116455.13;WDR77
chr1	111449252	-	1.91153238547	121.0	0.81	60.5	IV	gencode	protein_coding	ENSG00000116455.13;WDR77
chr1	111449255	-	1.61137440758	20.4	0.55	1.5	IV	gencode	protein_coding	ENSG00000116455.13;WDR77
chr1	111449256	-	16.0505529226	92.36	0.53	3.06	IV	gencode	protein_coding	ENSG00000116455.13;WDR77
chr1	111449441	+	1.70616113744	36.0	0.46	5.68	IV	gencode	protein_coding	ENSG00000116459.10;ATP5F1
chr1	111449446	+	2.73301737757	43.25	0.78	8.24	IV	gencode	protein_coding	ENSG00000116459.10;ATP5F1
chr1	111449448	+	4.80252764613	60.8	0.87	12.16	IV	gencode	protein_coding	ENSG00000116459.10;ATP5F1
chr1	111449449	+	1.99052132701	14.0	0.53	126.0	IV	gencode	protein_coding	ENSG00000116459.10;ATP5F1
chr1	111449451	+	3.23854660348	34.17	0.38	51.25	IV	gencode	protein_coding	ENSG00000116459.10;ATP5F1
chr1	111449455	+	1.50078988942	47.5	1.51	0.33	IV	gencode	protein_coding	ENSG00000116459.10;ATP5F1
chr1	111449465	+	6.0663507109	64.0	0.8	0.72	IV	gencode	protein_coding	ENSG00000116459.10;ATP5F1
chr1	111449481	+	1.35860979463	86.0	0.7	0.37	IV	gencode	protein_coding	ENSG00000116459.10;ATP5F1
chr1	111449494	+	3.20695102686	29.0	0.49	0.64	IV	gencode	protein_coding	ENSG00000116459.10;ATP5F1
chr1	111755901	+	1.59557661927	101.0	0.8	0.8	IV	gencode	protein_coding	ENSG00000064703.11;DDX20
chr1	111755903	+	1.61137440758	51.0	0.65	0.37	IV	gencode	protein_coding	ENSG00000064703.11;DDX20
chr1	112619116	-	3.41232227488	216.0	0.56	9.0	IV	gencode	protein_coding	ENSG00000007341.18;ST7L
chr1	112619122	-	1.29541864139	82.0	0.85	1.41	IV	gencode	protein_coding	ENSG00000007341.18;ST7L
chr1	112619125	-	4.10742496051	260.0	0.47	1.6	IV	gencode	protein_coding	ENSG00000007341.18;ST7L
chr1	112619184	+	1.07424960506	68.0	1.55	17.0	IV	gencode	protein_coding	ENSG00000116489.12;CAPZA1
chr1	112619187	+	3.71248025276	117.5	0.44	13.82	IV	gencode	protein_coding	ENSG00000116489.12;CAPZA1
chr1	112619784	+	1.89573459716	120.0	0.52	2.55	IV	gencode	protein_coding	ENSG00000116489.12;CAPZA1
chr1	112619816	+	1.13744075829	18.0	1.03	1.64	IV	gencode	protein_coding	ENSG00000116489.12;CAPZA1
chr1	112619818	+	2.06951026856	16.37	0.87	0.62	IV	gencode	protein_coding	ENSG00000116489.12;CAPZA1
chr1	112619831	+	5.5766192733	20.76	0.63	1.61	IV	gencode	protein_coding	ENSG00000116489.12;CAPZA1
chr1	112619832	+	42.4802527646	29.55	1.05	1.38	IV	gencode	protein_coding	ENSG00000116489.12;CAPZA1
chr1	112619833	+	1.32701421801	16.8	1.5	0.51	IV	gencode	protein_coding	ENSG00000116489.12;CAPZA1
chr1	112650817	+	1.20063191153	6.91	0.48	76.0	IV	NA	NA	NA
chr1	112674694	+	1.99052132701	42.0	0.31	15.75	IV	gencode	protein_coding	ENSG00000155363.18;MOV10
chr1	112674698	+	1.09004739336	69.0	0.41	1.41	IV	gencode	protein_coding	ENSG00000155363.18;MOV10
chr1	112674699	+	4.2654028436	135.0	0.3	54.0	IV	gencode	protein_coding	ENSG00000155363.18;MOV10
chr1	112674701	+	3.12796208531	66.0	0.53	8.25	IV	gencode	protein_coding	ENSG00000155363.18;MOV10
chr1	112707100	-	2.08530805687	18.86	0.36	0.36	IV	gencode	protein_coding	ENSG00000155366.16;RHOC
chr1	112707104	-	1.99052132701	31.5	0.56	0.37	IV	gencode	protein_coding	ENSG00000155366.16;RHOC
chr1	112707127	-	8.12006319115	42.83	0.21	0.16	IV	gencode	protein_coding	ENSG00000155366.16;RHOC
chr1	112956194	-	4.45497630332	94.0	0.6	5.76	IV	gencode	protein_coding	ENSG00000155380.11;SLC16A1
chr1	112956195	-	176.524486572	199.54	0.63	9.83	IV	gencode	protein_coding	ENSG00000155380.11;SLC16A1
chr1	112956197	-	10.0	211.0	0.46	57.55	IV	gencode	protein_coding	ENSG00000155380.11;SLC16A1
chr1	112956198	-	2.4644549763	156.0	0.55	1.2	IV	gencode	protein_coding	ENSG00000155380.11;SLC16A1
chr1	112956199	-	1.50078988942	95.0	0.77	7.92	IV	gencode	protein_coding	ENSG00000155380.11;SLC16A1
chr1	113449660	+	5.59241706161	25.29	0.56	354.0	IV	gencode	processed_pseudogene	ENSG00000232499.2;RP11-512F24.1
chr1	113449662	+	2.2906793049	24.17	0.68	14.5	IV	gencode	processed_pseudogene	ENSG00000232499.2;RP11-512F24.1
chr1	113759486	-	3.53870458136	224.0	0.59	5.89	IV	gencode	protein_coding	ENSG00000116793.15;PHTF1
chr1	113812289	-	2.81200631912	178.0	0.7	3.36	IV	gencode	protein_coding	ENSG00000081019.13;RSBN1
chr1	113812292	-	2.02211690363	128.0	0.51	2.29	IV	gencode	protein_coding	ENSG00000081019.13;RSBN1
chr1	113812293	-	1.94312796209	123.0	0.85	2.32	IV	gencode	protein_coding	ENSG00000081019.13;RSBN1
chr1	113904799	-	1.26382306477	80.0	0.5	13.33	IV	gencode	protein_coding	ENSG00000134262.12;AP4B1
chr1	114511203	-	1.51658767773	48.0	0.69	1.39	IV	gencode	protein_coding	ENSG00000197323.10;TRIM33
chr1	114581609	-	3.63349131122	76.67	0.46	76.67	IV	gencode	protein_coding	ENSG00000116752.5;BCAS2
chr1	114581612	-	1.21642969984	77.0	0.53	2.96	IV	gencode	protein_coding	ENSG00000116752.5;BCAS2
chr1	114581613	-	11.6745655608	369.5	0.48	5.68	IV	gencode	protein_coding	ENSG00000116752.5;BCAS2
chr1	114581615	-	4.43917851501	281.0	0.74	0.53	IV	gencode	protein_coding	ENSG00000116752.5;BCAS2
chr1	114581620	-	1.3112164297	83.0	0.61	1.8	IV	gencode	protein_coding	ENSG00000116752.5;BCAS2
chr1	114757960	-	1.27962085308	81.0	0.37	0.7	IV	gencode	protein_coding	ENSG00000009307.15;CSDE1
chr1	114757964	-	2.1327014218	135.0	0.3	0.33	IV	gencode	protein_coding	ENSG00000009307.15;CSDE1
chr1	114757969	-	1.10584518167	70.0	0.59	1.17	IV	gencode	protein_coding	ENSG00000009307.15;CSDE1
chr1	114757977	-	4.36018957346	276.0	0.35	0.8	IV	gencode	protein_coding	ENSG00000009307.15;CSDE1
chr1	114757981	-	5.95576619273	75.4	0.32	1.48	IV	gencode	protein_coding	ENSG00000009307.15;CSDE1
chr1	114757983	-	7.88309636651	35.64	0.42	1.29	IV	gencode	protein_coding	ENSG00000009307.15;CSDE1
chr1	114757984	-	1.3112164297	20.75	0.82	0.21	IV	gencode	protein_coding	ENSG00000009307.15;CSDE1
chr1	114757985	-	1.45339652449	92.0	0.38	0.75	IV	gencode	protein_coding	ENSG00000009307.15;CSDE1
chr1	114757987	-	11.1532385466	706.0	0.38	2.34	IV	gencode	protein_coding	ENSG00000009307.15;CSDE1
chr1	114757993	-	1.42180094787	90.0	0.6	30.0	IV	gencode	protein_coding	ENSG00000009307.15;CSDE1
chr1	114757994	-	8.87835703002	140.5	0.31	2.25	IV	gencode	protein_coding	ENSG00000009307.15;CSDE1
chr1	114757997	-	1.34281200632	42.5	0.83	2.58	IV	gencode	protein_coding	ENSG00000009307.15;CSDE1
chr1	114780644	-	1.16903633491	14.8	0.55	1.09	IV	gencode	protein_coding	ENSG00000052723.11;SIKE1
chr1	114780665	-	1.75355450237	111.0	0.56	12.33	IV	gencode	protein_coding	ENSG00000052723.11;SIKE1
chr1	114780666	-	14.439178515	101.56	0.55	11.87	IV	gencode	protein_coding	ENSG00000052723.11;SIKE1
chr1	114780679	-	1.21642969984	19.25	0.54	0.82	IV	gencode	protein_coding	ENSG00000052723.11;SIKE1
chr1	115742951	-	1.72195892575	36.33	1.15	109.0	IV	NA	NA	NA
chr1	116373244	+	1.13744075829	72.0	0.38	0.01	IV	gencode	protein_coding	ENSG00000163399.15;ATP1A1
chr1	116571020	-	1.35860979463	86.0	1.69	1.01	IV	gencode	protein_coding	ENSG00000116815.15;CD58
chr1	116571026	-	2.9541864139	187.0	0.58	1.48	IV	gencode	protein_coding	ENSG00000116815.15;CD58
chr1	116571030	-	1.27962085308	81.0	0.6	2.08	IV	gencode	protein_coding	ENSG00000116815.15;CD58
chr1	116571039	-	1.99052132701	42.0	0.54	3.71	IV	gencode	protein_coding	ENSG00000116815.15;CD58
chr1	116667678	-	1.1532385466	73.0	0.61	2.52	IV	gencode	protein_coding	ENSG00000143061.17;IGSF3
chr1	116667698	-	1.13744075829	72.0	1.01	2.06	IV	gencode	protein_coding	ENSG00000143061.17;IGSF3
chr1	116667699	-	1.67456556082	106.0	0.77	106.0	IV	gencode	protein_coding	ENSG00000143061.17;IGSF3
chr1	116667700	-	1.45339652449	23.0	2.79	3.54	IV	gencode	protein_coding	ENSG00000143061.17;IGSF3
chr1	116667703	-	1.37440758294	87.0	0.45	4.14	IV	gencode	protein_coding	ENSG00000143061.17;IGSF3
chr1	116667706	-	1.62717219589	103.0	0.48	3.03	IV	gencode	protein_coding	ENSG00000143061.17;IGSF3
chr1	116667707	-	5.71879936809	181.0	0.62	40.22	IV	gencode	protein_coding	ENSG00000143061.17;IGSF3
chr1	116667708	-	1.32701421801	84.0	0.5	0.71	IV	gencode	protein_coding	ENSG00000143061.17;IGSF3
chr1	117060318	+	4.40758293839	139.5	0.26	69.75	IV	gencode	protein_coding	ENSG00000116830.11;TTF2
chr1	117606051	+	2.52764612954	80.0	0.71	160.0	IV	gencode	protein_coding	ENSG00000183508.4;FAM46C
chr1	117606053	+	1.8009478673	22.8	0.36	28.5	IV	gencode	protein_coding	ENSG00000183508.4;FAM46C
chr1	117778906	-	1.87993680885	59.5	0.51	119.0	IV	NA	NA	NA
chr1	117929578	-	1.59557661927	101.0	0.54	33.67	IV	gencode	protein_coding	ENSG00000196505.10;GDAP2
chr1	117929583	-	3.69668246445	78.0	0.34	39.0	IV	gencode	protein_coding	ENSG00000196505.10;GDAP2
chr1	117929735	+	8.21484992101	260.0	0.55	6.12	IV	gencode	protein_coding	ENSG00000065183.15;WDR3
chr1	117929742	+	6.08214849921	385.0	0.42	3.21	IV	gencode	protein_coding	ENSG00000065183.15;WDR3
chr1	117929744	+	2.02211690363	128.0	0.59	2.1	IV	gencode	protein_coding	ENSG00000065183.15;WDR3
chr1	117929753	+	1.13744075829	72.0	0.78	6.55	IV	gencode	protein_coding	ENSG00000065183.15;WDR3
chr1	117929754	+	24.4865718799	57.41	0.59	8.86	IV	gencode	protein_coding	ENSG00000065183.15;WDR3
chr1	117929755	+	4.73933649289	100.0	0.52	10.0	IV	gencode	protein_coding	ENSG00000065183.15;WDR3
chr1	117929771	+	1.27962085308	81.0	0.25	1.17	IV	gencode	protein_coding	ENSG00000065183.15;WDR3
chr1	119140413	+	2.89099526066	91.5	0.91	2.9	IV	gencode	antisense	ENSG00000231365.5;RP11-418J17.1
chr1	119140417	+	24.1864139021	56.7	0.39	14.58	IV	gencode	antisense	ENSG00000231365.5;RP11-418J17.1
chr1	119140418	+	2.65402843602	42.0	0.37	24.0	IV	gencode	antisense	ENSG00000231365.5;RP11-418J17.1
chr1	119711865	+	1.09004739336	34.5	0.45	5.75	IV	gencode	protein_coding	ENSG00000092621.11;PHGDH
chr1	119711875	+	1.01105845182	64.0	0.21	21.33	IV	gencode	protein_coding	ENSG00000092621.11;PHGDH
chr1	119711896	+	1.65876777251	105.0	0.37	2.76	IV	gencode	protein_coding	ENSG00000092621.11;PHGDH
chr1	119711897	+	1.27962085308	81.0	0.35	81.0	IV	gencode	protein_coding	ENSG00000092621.11;PHGDH
chr1	119711926	+	1.51658767773	96.0	0.24	96.0	IV	gencode	protein_coding	ENSG00000092621.11;PHGDH
chr1	119711936	+	1.73775671406	13.75	1.04	0.78	IV	gencode	protein_coding	ENSG00000092621.11;PHGDH
chr1	119778620	-	1.9747235387	62.5	125.0	125.0	II	NA	NA	NA
chr1	120069626	-	1.83254344392	116.0	0.44	0.64	IV	gencode	protein_coding	ENSG00000134250.17;NOTCH2
chr1	120069647	-	1.01105845182	64.0	1.39	2.37	IV	gencode	protein_coding	ENSG00000134250.17;NOTCH2
chr1	120176408	-	2.82780410742	19.89	0.42	3.89	IV	gencode	protein_coding	ENSG00000265808.3;SEC22B
chr1	120176462	-	4.51816745656	71.5	0.36	8.41	IV	gencode	protein_coding	ENSG00000265808.3;SEC22B
chr1	120176502	-	2.03791469194	129.0	0.75	1.77	IV	gencode	protein_coding	ENSG00000265808.3;SEC22B
chr1	120354987	+	3.87045813586	24.5	0.34	7.0	IV	gencode	snRNA	ENSG00000273727.1;U1
chr1	120476930	-	6.54028436019	12.94	103.5	414.0	II	tRNAscan	tRNAscan	tRNA-Gln-CTG-8-3;tRNA-Gln-CTG-8-3
chr1	120571120	+	5459.74723539	1.79	0.6	501.6	IV	gencode	snRNA	ENSG00000273694.1;U2
chr1	120571121	+	198.420221169	7.22	0.64	279.11	IV	gencode	snRNA	ENSG00000273694.1;U2
chr1	120571122	+	23.0489731438	1.71	0.45	729.5	IV	gencode	snRNA	ENSG00000273694.1;U2
chr1	120571123	+	5.00789889415	5.87	0.45	39.62	IV	gencode	snRNA	ENSG00000273694.1;U2
chr1	120571124	+	1.35860979463	1.91	0.26	86.0	IV	gencode	snRNA	ENSG00000273694.1;U2
chr1	120571126	+	1.54818325434	0.65	0.27	98.0	III	gencode	snRNA	ENSG00000273694.1;U2
chr1	120571128	+	6.00315955766	4.42	0.31	380.0	IV	gencode	snRNA	ENSG00000273694.1;U2
chr1	120844339	-	1.50078988942	19.0	95.0	95.0	II	tRNAscan	tRNAscan	tRNA-Asn-GTT-7-1;tRNA-Asn-GTT-7-1
chr1	120850763	-	1.09004739336	34.5	0.74	69.0	IV	NA	NA	NA
chr1	120942594	+	4.06003159558	51.4	0.49	6.59	IV	gencode	snRNA	ENSG00000277610.1;RNVU1-4
chr1	120952364	-	4.20221169036	19.0	38.0	266.0	II	tRNAscan	tRNAscan	tRNA-Asn-GTT-11-1;tRNA-Asn-GTT-11-1
chr1	120952368	-	38.8309636651	144.59	11.12	2458.0	II	tRNAscan	tRNAscan	tRNA-Asn-GTT-11-1;tRNA-Asn-GTT-11-1
chr1	120952370	-	3.82306477093	60.5	24.2	242.0	II	tRNAscan	tRNAscan	tRNA-Asn-GTT-11-1;tRNA-Asn-GTT-11-1
chr1	120952371	-	10.9794628752	46.33	99.29	695.0	II	tRNAscan	tRNAscan	tRNA-Asn-GTT-11-1;tRNA-Asn-GTT-11-1
chr1	121001060	-	9.54186413902	1.1	40.27	604.0	II	tRNAscan	tRNAscan	tRNA-Glu-TTC-8-2;tRNA-Glu-TTC-8-2
chr1	121009617	-	1.1532385466	24.33	73.0	73.0	II	tRNAscan	tRNAscan	tRNA-Phe-GAA-11-2;tRNA-Phe-GAA-11-2
chr1	121009618	-	69.9526066351	57.51	76.34	4428.0	II	tRNAscan	tRNAscan	tRNA-Phe-GAA-11-2;tRNA-Phe-GAA-11-2
chr1	121009620	-	2.44865718799	155.0	155.0	155.0	II	tRNAscan	tRNAscan	tRNA-Phe-GAA-11-2;tRNA-Phe-GAA-11-2
chr1	121016901	-	1.13744075829	4.24	9.0	72.0	II	tRNAscan	tRNAscan	tRNA-Gly-CCC-6-1;tRNA-Gly-CCC-6-1
chr1	121016905	-	1.23222748815	2.05	4.59	78.0	II	tRNAscan	tRNAscan	tRNA-Gly-CCC-6-1;tRNA-Gly-CCC-6-1
chr1	121016906	-	1.21642969984	4.81	8.56	77.0	II	tRNAscan	tRNAscan	tRNA-Gly-CCC-6-1;tRNA-Gly-CCC-6-1
chr1	121016907	-	1.78515007899	6.65	9.42	113.0	II	tRNAscan	tRNAscan	tRNA-Gly-CCC-6-1;tRNA-Gly-CCC-6-1
chr1	121016908	-	1.57977883096	2.7	4.0	100.0	II	tRNAscan	tRNAscan	tRNA-Gly-CCC-6-1;tRNA-Gly-CCC-6-1
chr1	121016909	-	4.32859399684	0.31	39.14	274.0	I	tRNAscan	tRNAscan	tRNA-Gly-CCC-6-1;tRNA-Gly-CCC-6-1
chr1	121016910	-	1.26382306477	26.67	80.0	80.0	II	tRNAscan	tRNAscan	tRNA-Gly-CCC-6-1;tRNA-Gly-CCC-6-1
chr1	121016912	-	2.59083728278	16.4	13.67	164.0	II	tRNAscan	tRNAscan	tRNA-Gly-CCC-6-1;tRNA-Gly-CCC-6-1
chr1	121016913	-	6.7140600316	22.37	12.5	425.0	II	tRNAscan	tRNAscan	tRNA-Gly-CCC-6-1;tRNA-Gly-CCC-6-1
chr1	121016915	-	1.76935229068	1.9	22.4	112.0	II	tRNAscan	tRNAscan	tRNA-Gly-CCC-6-1;tRNA-Gly-CCC-6-1
chr1	121016916	-	8.70458135861	34.44	19.68	551.0	II	tRNAscan	tRNAscan	tRNA-Gly-CCC-6-1;tRNA-Gly-CCC-6-1
chr1	121016917	-	12.5908372828	17.71	10.09	797.0	II	tRNAscan	tRNAscan	tRNA-Gly-CCC-6-1;tRNA-Gly-CCC-6-1
chr1	121016918	-	117.709320695	16.02	18.67	7451.0	II	tRNAscan	tRNAscan	tRNA-Gly-CCC-6-1;tRNA-Gly-CCC-6-1
chr1	121016919	-	1680.55292259	37.79	63.81	106379.0	II	tRNAscan	tRNAscan	tRNA-Gly-CCC-6-1;tRNA-Gly-CCC-6-1
chr1	121016920	-	3452.68562401	14.64	18.08	218555.0	II	tRNAscan	tRNAscan	tRNA-Gly-CCC-6-1;tRNA-Gly-CCC-6-1
chr1	121016921	-	595.039494471	32.03	75.79	37666.0	II	tRNAscan	tRNAscan	tRNA-Gly-CCC-6-1;tRNA-Gly-CCC-6-1
chr1	121016922	-	56.6034755134	17.06	22.68	3583.0	II	tRNAscan	tRNAscan	tRNA-Gly-CCC-6-1;tRNA-Gly-CCC-6-1
chr1	121016923	-	31.4060031596	9.79	27.61	1988.0	II	tRNAscan	tRNAscan	tRNA-Gly-CCC-6-1;tRNA-Gly-CCC-6-1
chr1	121016926	-	1.76935229068	112.0	11.2	112.0	II	tRNAscan	tRNAscan	tRNA-Gly-CCC-6-1;tRNA-Gly-CCC-6-1
chr1	121016929	-	2.00631911532	127.0	14.11	127.0	II	tRNAscan	tRNAscan	tRNA-Gly-CCC-6-1;tRNA-Gly-CCC-6-1
chr1	121016931	-	2.1327014218	135.0	12.27	135.0	II	tRNAscan	tRNAscan	tRNA-Gly-CCC-6-1;tRNA-Gly-CCC-6-1
chr1	121016932	-	14.5023696682	114.75	61.2	918.0	II	tRNAscan	tRNAscan	tRNA-Gly-CCC-6-1;tRNA-Gly-CCC-6-1
chr1	121020804	-	2.76461295419	21.88	175.0	175.0	II	tRNAscan	tRNAscan	tRNA-Val-CAC-5-1;tRNA-Val-CAC-5-1
chr1	121020808	-	2.1327014218	13.5	27.0	135.0	II	tRNAscan	tRNAscan	tRNA-Val-CAC-5-1;tRNA-Val-CAC-5-1
chr1	121048505	-	1.54818325434	3.06	98.0	98.0	II	tRNAscan	tRNAscan	tRNA-Asn-26-1;tRNA-Asn-26-1
chr1	121048506	-	1.94312796209	41.0	123.0	123.0	II	tRNAscan	tRNAscan	tRNA-Asn-26-1;tRNA-Asn-26-1
chr1	121048507	-	106.492890995	46.49	421.31	6741.0	II	tRNAscan	tRNAscan	tRNA-Asn-26-1;tRNA-Asn-26-1
chr1	121117292	-	1.21642969984	3.85	0.59	0.24	IV	gencode	transcribed_unprocessed_pseudogene	ENSG00000223345.3;HIST2H2BA
chr1	121118621	-	9.96840442338	27.43	0.92	0.03	IV	gencode	unprocessed_pseudogene	ENSG00000213244.3;HIST2H3DP1
chr1	121118624	-	1.61137440758	102.0	0.76	0.02	IV	gencode	unprocessed_pseudogene	ENSG00000213244.3;HIST2H3DP1
chr1	121184295	-	2.40126382306	152.0	1.04	2.92	IV	gencode	protein_coding	ENSG00000188610.12;FAM72B
chr1	121184335	-	1.42180094787	30.0	0.45	0.3	IV	gencode	protein_coding	ENSG00000188610.12;FAM72B
chr1	121184364	-	1.73775671406	110.0	0.65	1.0	IV	gencode	protein_coding	ENSG00000188610.12;FAM72B
chr1	121185015	+	5.70300157978	72.2	0.45	8.4	IV	gencode	protein_coding	ENSG00000171943.11;SRGAP2C
chr1	143584694	+	8.10426540284	51.3	513.0	256.5	II	tRNAscan	tRNAscan	tRNA-Gln-CTG-11-1;tRNA-Gln-CTG-11-1
chr1	143584697	+	1.4691943128	31.0	93.0	93.0	II	tRNAscan	tRNAscan	tRNA-Gln-CTG-11-1;tRNA-Gln-CTG-11-1
chr1	143661943	+	18.5466034755	195.67	33.54	1174.0	II	NA	NA	NA
chr1	143667068	-	4.96050552923	20.93	314.0	314.0	II	tRNAscan	tRNAscan	tRNA-Glu-TTC-7-1;tRNA-Glu-TTC-7-1
chr1	143667072	-	1.09004739336	69.0	69.0	69.0	II	tRNAscan	tRNAscan	tRNA-Glu-TTC-7-1;tRNA-Glu-TTC-7-1
chr1	143679268	+	2.93838862559	46.5	20.67	186.0	II	NA	NA	NA
chr1	143691459	+	1.56398104265	16.5	99.0	99.0	II	tRNAscan	tRNAscan	tRNA-Gln-CTG-4-2;tRNA-Gln-CTG-4-2
chr1	143691467	+	3.66508688784	29.0	232.0	232.0	II	tRNAscan	tRNAscan	tRNA-Gln-CTG-4-2;tRNA-Gln-CTG-4-2
chr1	143691470	+	2.57503949447	18.11	23.29	163.0	II	tRNAscan	tRNAscan	tRNA-Gln-CTG-4-2;tRNA-Gln-CTG-4-2
chr1	143691472	+	1.05845181675	11.17	67.0	67.0	II	tRNAscan	tRNAscan	tRNA-Gln-CTG-4-2;tRNA-Gln-CTG-4-2
chr1	143691480	+	8.30963665087	21.92	131.5	526.0	II	tRNAscan	tRNAscan	tRNA-Gln-CTG-4-2;tRNA-Gln-CTG-4-2
chr1	143691482	+	1.35860979463	21.5	86.0	86.0	II	tRNAscan	tRNAscan	tRNA-Gln-CTG-4-2;tRNA-Gln-CTG-4-2
chr1	143691483	+	3.25434439179	9.36	34.33	206.0	II	tRNAscan	tRNAscan	tRNA-Gln-CTG-4-2;tRNA-Gln-CTG-4-2
chr1	143717365	-	1.12164296998	71.0	71.0	71.0	II	tRNAscan	tRNAscan	tRNA-Asn-GTT-22-1;tRNA-Asn-GTT-22-1
chr1	143717366	-	1.39020537125	44.0	29.33	88.0	II	tRNAscan	tRNAscan	tRNA-Asn-GTT-22-1;tRNA-Asn-GTT-22-1
chr1	143729497	-	2.36966824645	0.23	0.42	150.0	III	gencode	snRNA	ENSG00000206737.1;RNVU1-18
chr1	143729498	-	1.29541864139	0.44	0.15	82.0	III	gencode	snRNA	ENSG00000206737.1;RNVU1-18
chr1	143729499	-	1.65876777251	3.39	0.25	105.0	IV	gencode	snRNA	ENSG00000206737.1;RNVU1-18
chr1	143729500	-	1.56398104265	9.0	0.13	99.0	IV	gencode	snRNA	ENSG00000206737.1;RNVU1-18
chr1	143729501	-	1.4691943128	3.88	0.18	93.0	IV	gencode	snRNA	ENSG00000206737.1;RNVU1-18
chr1	143729502	-	1.84834123223	1.92	0.05	117.0	IV	gencode	snRNA	ENSG00000206737.1;RNVU1-18
chr1	143729568	-	1.75355450237	3.08	0.58	12.33	IV	gencode	snRNA	ENSG00000206737.1;RNVU1-18
chr1	143729569	-	5.45023696682	3.29	0.84	24.64	IV	gencode	snRNA	ENSG00000206737.1;RNVU1-18
chr1	143729570	-	93.1279620853	2.6	0.63	23.12	IV	gencode	snRNA	ENSG00000206737.1;RNVU1-18
chr1	143735990	-	1.51658767773	16.0	96.0	96.0	II	tRNAscan	tRNAscan	tRNA-Asn-GTT-6-1;tRNA-Asn-GTT-6-1
chr1	143735993	-	9.05213270142	9.88	114.6	573.0	II	tRNAscan	tRNAscan	tRNA-Asn-GTT-6-1;tRNA-Asn-GTT-6-1
chr1	143735994	-	1.02685624013	10.83	65.0	65.0	II	tRNAscan	tRNAscan	tRNA-Asn-GTT-6-1;tRNA-Asn-GTT-6-1
chr1	143735995	-	10.0	16.23	158.25	633.0	II	tRNAscan	tRNAscan	tRNA-Asn-GTT-6-1;tRNA-Asn-GTT-6-1
chr1	143735996	-	3.06477093207	17.64	32.33	194.0	II	tRNAscan	tRNAscan	tRNA-Asn-GTT-6-1;tRNA-Asn-GTT-6-1
chr1	143735997	-	381.769352291	49.22	45.25	24166.0	II	tRNAscan	tRNAscan	tRNA-Asn-GTT-6-1;tRNA-Asn-GTT-6-1
chr1	143735998	-	2.18009478673	34.5	138.0	138.0	II	tRNAscan	tRNAscan	tRNA-Asn-GTT-6-1;tRNA-Asn-GTT-6-1
chr1	143735999	-	47.4881516588	36.22	91.09	3006.0	II	tRNAscan	tRNAscan	tRNA-Asn-GTT-6-1;tRNA-Asn-GTT-6-1
chr1	143736000	-	338.357030016	50.51	118.33	21418.0	II	tRNAscan	tRNAscan	tRNA-Asn-GTT-6-1;tRNA-Asn-GTT-6-1
chr1	143736002	-	23.4123222749	67.36	57.0	1482.0	II	tRNAscan	tRNAscan	tRNA-Asn-GTT-6-1;tRNA-Asn-GTT-6-1
chr1	143736003	-	37.6935229068	108.45	183.54	2386.0	II	tRNAscan	tRNAscan	tRNA-Asn-GTT-6-1;tRNA-Asn-GTT-6-1
chr1	143736004	-	4.31279620853	68.25	273.0	273.0	II	tRNAscan	tRNAscan	tRNA-Asn-GTT-6-1;tRNA-Asn-GTT-6-1
chr1	143736006	-	5.02369668246	35.33	79.5	318.0	II	tRNAscan	tRNAscan	tRNA-Asn-GTT-6-1;tRNA-Asn-GTT-6-1
chr1	143736007	-	3.09636650869	49.0	16.33	196.0	II	tRNAscan	tRNAscan	tRNA-Asn-GTT-6-1;tRNA-Asn-GTT-6-1
chr1	143736008	-	6.27172195893	56.71	397.0	397.0	II	tRNAscan	tRNAscan	tRNA-Asn-GTT-6-1;tRNA-Asn-GTT-6-1
chr1	143736009	-	166.966824645	48.71	137.26	10569.0	II	tRNAscan	tRNAscan	tRNA-Asn-GTT-6-1;tRNA-Asn-GTT-6-1
chr1	143736010	-	1.3112164297	27.67	83.0	83.0	II	tRNAscan	tRNAscan	tRNA-Asn-GTT-6-1;tRNA-Asn-GTT-6-1
chr1	143736011	-	6.82464454976	86.4	432.0	432.0	II	tRNAscan	tRNAscan	tRNA-Asn-GTT-6-1;tRNA-Asn-GTT-6-1
chr1	143736012	-	102.764612954	50.04	166.79	6505.0	II	tRNAscan	tRNAscan	tRNA-Asn-GTT-6-1;tRNA-Asn-GTT-6-1
chr1	143736013	-	2.1327014218	135.0	135.0	135.0	II	tRNAscan	tRNAscan	tRNA-Asn-GTT-6-1;tRNA-Asn-GTT-6-1
chr1	143736014	-	1.70616113744	27.0	6.75	108.0	II	tRNAscan	tRNAscan	tRNA-Asn-GTT-6-1;tRNA-Asn-GTT-6-1
chr1	143736032	-	1.35860979463	86.0	12.29	86.0	II	tRNAscan	tRNAscan	tRNA-Asn-GTT-6-1;tRNA-Asn-GTT-6-1
chr1	143736080	+	1.07424960506	68.0	0.64	68.0	IV	gencode	lincRNA	ENSG00000232721.2;RP11-403I13.5
chr1	143792797	-	1.32701421801	42.0	84.0	84.0	II	tRNAscan	tRNAscan	tRNA-Phe-GAA-9-1;tRNA-Phe-GAA-9-1
chr1	143792798	-	41.1848341232	44.95	108.63	2607.0	II	tRNAscan	tRNAscan	tRNA-Phe-GAA-9-1;tRNA-Phe-GAA-9-1
chr1	143800114	-	3.25434439179	29.43	29.43	206.0	II	tRNAscan	tRNAscan	tRNA-Val-CAC-8-1;tRNA-Val-CAC-8-1
chr1	143800115	-	21.327014218	39.71	64.29	1350.0	II	tRNAscan	tRNAscan	tRNA-Val-CAC-8-1;tRNA-Val-CAC-8-1
chr1	143800116	-	45.3870458136	16.05	38.82	2873.0	II	tRNAscan	tRNAscan	tRNA-Val-CAC-8-1;tRNA-Val-CAC-8-1
chr1	143800117	-	32.3064770932	39.33	11.24	2045.0	II	tRNAscan	tRNAscan	tRNA-Val-CAC-8-1;tRNA-Val-CAC-8-1
chr1	143800118	-	278.97314376	51.04	7.75	17659.0	II	tRNAscan	tRNAscan	tRNA-Val-CAC-8-1;tRNA-Val-CAC-8-1
chr1	143800119	-	893.744075829	30.17	4.66	56574.0	II	tRNAscan	tRNAscan	tRNA-Val-CAC-8-1;tRNA-Val-CAC-8-1
chr1	143800122	-	5.21327014218	25.38	3.59	330.0	IV	tRNAscan	tRNAscan	tRNA-Val-CAC-8-1;tRNA-Val-CAC-8-1
chr1	143800125	-	5.4028436019	68.4	16.29	342.0	II	tRNAscan	tRNAscan	tRNA-Val-CAC-8-1;tRNA-Val-CAC-8-1
chr1	143800127	-	2.54344391785	161.0	8.47	161.0	II	tRNAscan	tRNAscan	tRNA-Val-CAC-8-1;tRNA-Val-CAC-8-1
chr1	143800128	-	3.88625592417	123.0	11.18	246.0	II	tRNAscan	tRNAscan	tRNA-Val-CAC-8-1;tRNA-Val-CAC-8-1
chr1	143800129	-	11.12164297	234.67	26.07	704.0	II	tRNAscan	tRNAscan	tRNA-Val-CAC-8-1;tRNA-Val-CAC-8-1
chr1	143800137	-	8.29383886256	58.33	525.0	525.0	II	tRNAscan	tRNAscan	tRNA-Val-CAC-8-1;tRNA-Val-CAC-8-1
chr1	143804069	-	3.45971563981	19.91	219.0	219.0	II	tRNAscan	tRNAscan	tRNA-Val-CAC-4-1;tRNA-Val-CAC-4-1
chr1	143804071	-	542.14849921	63.67	115.55	34318.0	II	tRNAscan	tRNAscan	tRNA-Val-CAC-4-1;tRNA-Val-CAC-4-1
chr1	143804073	-	10.4265402844	33.0	31.43	660.0	II	tRNAscan	tRNAscan	tRNA-Val-CAC-4-1;tRNA-Val-CAC-4-1
chr1	143831778	-	1.13744075829	24.0	72.0	72.0	II	tRNAscan	tRNAscan	tRNA-Asn-GTT-12-1;tRNA-Asn-GTT-12-1
chr1	143831781	-	15.1974723539	80.17	24.05	962.0	II	tRNAscan	tRNAscan	tRNA-Asn-GTT-12-1;tRNA-Asn-GTT-12-1
chr1	143831782	-	7.50394944708	43.18	158.33	475.0	II	tRNAscan	tRNAscan	tRNA-Asn-GTT-12-1;tRNA-Asn-GTT-12-1
[truncated: 40,989 more rows]
