# Supplementary material for: Comprehensive determination of transcription start sites derived from all RNA polymerases using ReCappable-seq
Source: Genome Res. 2022 Jan;32(1):162–74. doi: 10.1101/gr.275784.121 (PMC8744680; doi:10.1101/gr.275784.121)
Supplement: Supplemental Material [file supp_gr.275784.121_Supplemental_Sequence_traces.zip]

Archive with 4 entries (3 files):
- Sequence traces/
- Sequence traces/7SL1.ab1
- Sequence traces/RMRP.ab1
- Sequence traces/RPPH1.ab1
